# Supplementary material for: Overexpression of Jatropha curcas ERFVII2 Transcription Factor Confers Low Oxygen Tolerance in Transgenic Arabidopsis by Modulating Expression of Metabolic Enzymes and Multiple Stress-Responsive Genes
Source: Plants (Basel). 2020 Aug 20;9(9):1068. doi: 10.3390/plants9091068 (PMC7570394; doi:10.3390/plants9091068)
Supplement: Supplementary file 1 [file plants-09-01068-s001.zip]

Archive with 7 entries (6 files):
- plants-887819-supplementary-re2/
- plants-887819-supplementary-re2/Data S1.pdf
- plants-887819-supplementary-re2/FigureS1.tiff
- plants-887819-supplementary-re2/FigureS2.tiff
- plants-887819-supplementary-re2/Table S1.xlsx
- plants-887819-supplementary-re2/Table S2.xlsx
- plants-887819-supplementary-re2/Table S3.xlsx
