# Supplementary material for: Overexpression of Jatropha curcas ERFVII2 Transcription Factor Confers Low Oxygen Tolerance in Transgenic Arabidopsis by Modulating Expression of Metabolic Enzymes and Multiple Stress-Responsive Genes
Source: Plants (Basel). 2020 Aug 20;9(9):1068. doi: 10.3390/plants9091068 (PMC7570394; doi:10.3390/plants9091068)
Supplement: Supplementary file 1 [file plants-09-01068-s001.zip › plants-887819-supplementary-re2/Table S1.xlsx]

## Sheet: Table S1
Gene ID	Desc	MCERFVII2/WT_logFC	MAERFVII2/WT_logFC	MCERFVII2-WT_FDR	MAERFVII2-WT_FDR
AT2G06845	Beta-galactosidase related protein	3.16025	11.9707	1	8.45419e-19
AT2G15780	Cupredoxin superfamily protein	-0.634794	5.88853	1	6.39055e-09
AT5G44430	plant defensin 1.2C	3.45849	5.14001	3.68804e-06	3.65233e-12
AT3G60120	beta glucosidase 27	1.6443	4.77349	0.840047	4.18174e-05
AT4G16820	alpha/beta-Hydrolases superfamily protein	1.43313	4.72604	1	0.0046644
AT5G55150	Protein of unknown function (DUF295)	0.0536378	4.71443	1	3.31582e-06
AT1G72260	thionin 2.1	1.1501	4.68182	1	0.000539557
AT2G05914		-0.181966	4.52277	1	4.33825e-08
AT5G36970	NDR1/HIN1-like 25	-1.08803	4.51786	1	0.0104699
AT2G04070	MATE efflux family protein	-0.37702	4.36821	1	1.865e-05
AT5G19470	nudix hydrolase homolog 24	2.27517	3.945	0.664622	0.0223179
AT1G60750	NAD(P)-linked oxidoreductase superfamily protein	2.22967	3.69521	0.210163	0.00169455
AT3G28510	NA	0.915853	3.67837	1	0.0027
AT2G29470	glutathione S-transferase tau 3	-2.69815	3.5653	0.0338406	0.000673332
AT5G44420	plant defensin 1.2	2.7645	3.54164	0.00462342	0.00011448
AT1G69920	glutathione S-transferase TAU 12	0.405623	3.53409	1	0.000460256
AT1G59950	NAD(P)-linked oxidoreductase superfamily protein	1.73111	3.52087	0.993275	0.0371609
AT1G14550	Peroxidase superfamily protein	1.51159	3.49245	0.757532	0.00115387
AT5G64790	O-Glycosyl hydrolases family 17 protein	0.362797	3.48432	1	0.0234527
AT1G66600	ABA overly sensitive mutant 3	0.281155	3.36352	1	0.00136613
AT4G13420	high affinity K+ transporter 5	0.0217912	3.35657	1	0.00977744
AT4G33720	CAP (Cysteine-rich secretory proteins, Antigen 5, and Pathogenesis-related 1 protein) superfamily protein	1.79537	3.35125	0.673649	0.0105543
AT5G65080	K-box region and MADS-box transcription factor family protein	3.54307	3.33332	0.00049682	0.00178184
AT1G12940	nitrate transporter2.5	-0.722721	3.2681	1	1.07923e-09
AT2G20870	cell wall protein precursor, putative	-0.332851	3.1399	1	0.0189742
AT5G01380	Homeodomain-like superfamily protein	-0.0899166	3.08037	1	0.0167202
AT3G28580	NA	0.0326373	3.07874	1	0.0230498
AT5G15120	Protein of unknown function (DUF1637)	1.74297	3.06642	0.0476806	7.68534e-06
AT2G38340	NA	-0.78605	3.00742	1	0.0220282
AT2G26010	plant defensin 1.3	2.86862	3.00121	9.67283e-05	5.69604e-05
AT1G14540	Peroxidase superfamily protein	0.735092	2.96788	1	0.00200882
AT5G28646	TPX2 (targeting protein for Xklp2) protein family	1.35078	2.95561	1	0.0339205
AT1G64160	Disease resistance-responsive (dirigent-like protein) family protein	-1.3868	2.93649	0.941759	0.00860268
AT3G21500	NA	-3.76499	2.8668	0.0169372	0.0237899
AT1G13520	Protein of unknown function (DUF1262)	0.496194	2.84079	1	1.70378e-05
AT1G32350	alternative oxidase 1D	-1.01323	2.76076	0.919945	0.000391288
AT5G64810	WRKY DNA-binding protein 51	0.370931	2.73941	1	0.0121752
AT4G08770	Peroxidase superfamily protein	0.599472	2.72474	0.901513	3.65233e-12
AT3G19615	NA	-0.252062	2.7044	1	0.00384216
AT1G13480	Protein of unknown function (DUF1262)	0.444744	2.66868	1	0.0399195
AT1G70440	similar to RCD one 3	1.84658	2.6503	0.316556	0.0181372
AT1G15415		0.347388	2.63392	1	0.0390093
AT5G22530		0.837768	2.60733	1	0.0339205
AT5G24640		-0.915166	2.59633	1	0.03406
AT3G28210	NA	0.219116	2.54536	1	0.0172354
AT5G61160	anthocyanin 5-aromatic acyltransferase 1	1.57595	2.53483	0.0287501	1.1129e-05
AT2G01422		7.46046	2.49816	2.80426e-07	0.303894
AT5G42800	dihydroflavonol 4-reductase	1.24613	2.49293	0.324431	0.000130668
AT1G69880	thioredoxin H-type 8	1.03034	2.46336	0.841285	0.00115342
AT1G15520	pleiotropic drug resistance 12	-0.86048	2.42773	0.657548	1.14385e-06
AT3G54150	S-adenosyl-L-methionine-dependent methyltransferases superfamily protein	0.490099	2.40643	1	1.08815e-05
AT4G23280	cysteine-rich RLK (RECEPTOR-like protein kinase) 20	0.878795	2.37609	1	0.0453988
AT4G37030		0.638864	2.37511	1	0.00017723
AT3G26830	NA	-0.0405907	2.36536	1	0.0205888
AT4G25200	mitochondrion-localized small heat shock protein 23.6	1.14517	2.27855	0.858637	0.0167202
AT2G16060	hemoglobin 1	1.86705	2.27101	0.0303451	0.00331572
AT1G12805	nucleotide binding	2.62252	2.26468	0.0107699	0.0435762
AT5G38900	Thioredoxin superfamily protein	0.377315	2.25182	1	0.00913696
AT4G12735		-0.782134	2.23992	1	0.0265361
AT1G43800	Plant stearoyl-acyl-carrier-protein desaturase family protein	2.68095	2.23732	0.0127935	0.0628883
AT4G22880	leucoanthocyanidin dioxygenase	0.758939	2.23674	1	0.00114508
AT5G39890	Protein of unknown function (DUF1637)	1.89844	2.22583	0.0303451	0.00525793
AT2G02010	glutamate decarboxylase 4	-0.0315439	2.22045	1	0.0300676
AT1G05680	Uridine diphosphate glycosyltransferase 74E2	0.591891	2.21227	1	0.0308362
AT2G26400	acireductone dioxygenase 3	-0.509828	2.19717	1	0.00429153
AT1G43910	P-loop containing nucleoside triphosphate hydrolases superfamily protein	0.386885	2.188	1	0.000103302
AT4G11170	Disease resistance protein (TIR-NBS-LRR class) family	-0.697724	2.18633	1	0.025337
AT1G74870	RING/U-box superfamily protein	0.85712	2.18515	1	0.00336156
AT3G16330	NA	0.615116	2.10247	1	0.0223389
AT1G69930	glutathione S-transferase TAU 11	-1.20724	2.07568	0.550781	0.00801385
AT2G18193	P-loop containing nucleoside triphosphate hydrolases superfamily protein	1.02937	2.07037	0.281483	5.60149e-05
AT3G53160	UDP-glucosyl transferase 73C7	1.08124	2.06094	0.748685	0.00954975
AT2G21640		1.17476	2.05261	0.755417	0.0278196
AT3G63380	ATPase E1-E2 type family protein / haloacid dehalogenase-like hydrolase family protein	0.287108	2.02374	1	3.68364e-05
AT1G26380	FAD-binding Berberine family protein	0.121669	2.02218	1	0.0167202
AT2G26020	plant defensin 1.2b	2.59747	2.00272	0.0032294	0.0564263
AT5G40590	Cysteine/Histidine-rich C1 domain family protein	0.128858	1.98751	1	0.0337282
AT1G17170	glutathione S-transferase TAU 24	0.470158	1.97324	1	0.00364653
AT2G43590	NA	1.13041	1.95598	0.226874	0.000593381
AT1G80130	Tetratricopeptide repeat (TPR)-like superfamily protein	-0.276814	1.92147	1	0.000155826
AT3G02550	NA	0.618986	1.91513	1	0.00420222
AT1G17180	glutathione S-transferase TAU 25	0.655326	1.88336	1	0.00401015
AT1G60730	NAD(P)-linked oxidoreductase superfamily protein	0.0299487	1.85435	1	1.0548e-06
AT2G38250	NA	0.316127	1.82569	1	0.0173337
AT5G17220	glutathione S-transferase phi 12	0.412497	1.82122	1	0.0315595
AT2G27550	centroradialis	0.778732	1.769	1	0.0271635
AT1G21520		0.661391	1.75872	1	0.0247873
AT3G28930	NA	0.433735	1.73683	1	3.01946e-05
AT1G72660	P-loop containing nucleoside triphosphate hydrolases superfamily protein	0.466587	1.73412	1	0.0350135
AT1G02930	glutathione S-transferase 6	0.148541	1.73123	1	0.00115729
AT3G09405	NA	0.296609	1.71985	1	0.00759087
AT1G02920	glutathione S-transferase 7	0.0154336	1.68698	1	0.0424242
AT4G22530	S-adenosyl-L-methionine-dependent methyltransferases superfamily protein	0.689237	1.67753	0.818638	0.000432851
AT3G13650	NA	0.705297	1.64881	0.997515	0.00752796
AT5G51440	HSP20-like chaperones superfamily protein	0.0487318	1.64324	1	0.0152167
AT4G02520	glutathione S-transferase PHI 2	-0.225569	1.60578	1	0.00650697
AT4G37370	cytochrome P450, family 81, subfamily D, polypeptide 8	-0.361083	1.58931	1	0.00968399
AT3G49620	2-oxoglutarate (2OG) and Fe(II)-dependent oxygenase superfamily protein	2.51954	1.54725	0.000777352	0.137599
AT1G07400	HSP20-like chaperones superfamily protein	-0.436552	1.4981	1	0.0474323
AT5G37600	glutamine synthase clone R1	0.0747485	1.49447	1	0.00235597
AT1G74650	myb domain protein 31	0.69631	1.46533	0.858637	0.00684898
AT2G41380	NA	-0.603758	1.462	1	0.0271635
AT1G53625		-0.643667	1.45581	1	0.0337282
AT1G17960	Threonyl-tRNA synthetase	1.73419	1.45407	0.0271215	0.101095
AT5G22300	nitrilase 4	-0.0537939	1.44556	1	0.00336156
AT5G03610	GDSL-like Lipase/Acylhydrolase superfamily protein	0.150956	1.44389	1	0.000350139
AT5G25930	Protein kinase family protein with leucine-rich repeat domain	0.0073555	1.42902	1	0.0178758
AT1G69520	S-adenosyl-L-methionine-dependent methyltransferases superfamily protein	0.751106	1.41489	0.877189	0.0275142
AT1G10550	xyloglucan:xyloglucosyl transferase 33	2.55958	1.35287	0.000585598	0.276729
AT3G54640	tryptophan synthase alpha chain	0.248626	1.35129	1	0.00327531
AT1G30420	multidrug resistance-associated protein 12	0.439797	1.34733	1	0.0170847
AT2G38860	NA	0.0762889	1.3201	1	0.0172354
AT1G78865		1.60743	1.31584	0.0344048	0.136089
AT3G23550	NA	1.31849	1.30409	0.0436371	0.0415223
AT1G16030	heat shock protein 70B	-0.109499	1.28603	1	0.038531
AT5G22140	FAD/NAD(P)-binding oxidoreductase family protein	0.721287	1.28534	0.862864	0.0400175
AT4G02330	Plant invertase/pectin methylesterase inhibitor superfamily	0.688653	1.25514	0.659369	0.00801385
AT4G16260	Glycosyl hydrolase superfamily protein	0.432038	1.2494	1	0.00648438
AT2G26560	phospholipase A 2A	0.302628	1.24102	1	0.0240783
AT3G26690	NA	0.994166	1.23557	0.153879	0.0207244
AT2G17850	Rhodanese/Cell cycle control phosphatase superfamily protein	3.19697	1.23196	6.38177e-05	0.540485
AT2G19385	zinc ion binding	1.13446	1.19688	0.0622139	0.0327639
AT4G05390	root FNR 1	0.598819	1.19199	0.799814	0.00787105
AT5G38200	Class I glutamine amidotransferase-like superfamily protein	-0.223656	1.18838	1	0.0207244
AT4G35630	phosphoserine aminotransferase	0.380439	1.18417	1	0.0203667
AT1G32940	Subtilase family protein	-0.490966	1.17542	1	0.0314518
AT1G50040	Protein of unknown function (DUF1005)	1.83226	1.14304	0.0486796	0.474037
AT2G47000	NA	-0.374567	1.11026	1	0.0247873
AT5G48240		1.13997	1.09028	0.0319388	0.0424889
AT4G25810	xyloglucan endotransglycosylase 6	1.06084	1.07769	0.0535066	0.0398446
AT4G13180	NAD(P)-binding Rossmann-fold superfamily protein	0.284633	1.06872	1	0.0326478
AT4G33070	PDC1	1.76597	1.00607	0.0107699	0.421851
AT5G14450	GDSL-like Lipase/Acylhydrolase superfamily protein	1.25849	0.835013	0.0179203	0.292424
AT5G66985		1.65413	0.819474	0.0341778	0.717264
AT5G24030	SLAC1 homologue 3	1.07813	0.556791	0.026045	0.653012
AT3G23730	NA	1.15461	0.45963	0.0489778	0.942421
AT1G68620	alpha/beta-Hydrolases superfamily protein	-1.52361	0.40482	0.00195597	0.993137
AT3G50930	cytochrome BC1 synthesis	-1.96643	0.366981	0.00123688	0.999502
AT2G45570	NA	-2.16533	0.343596	0.0229333	0.999502
AT4G01360		-2.40535	0.34006	0.0275319	0.999502
AT4G22513	Bifunctional inhibitor/lipid-transfer protein/seed storage 2S albumin superfamily protein	1.73936	0.33917	0.0341778	0.999502
AT1G13609	Defensin-like (DEFL) family protein	2.54909	0.323656	0.033087	0.999502
AT1G47395		2.32842	0.313213	0.0214027	0.999502
AT3G23250	NA	-2.06976	0.217339	0.000319275	0.999502
AT3G51860	cation exchanger 3	-1.69297	0.0990347	0.033087	0.999502
AT4G15210	beta-amylase 5	-2.18652	0.0760529	0.000865341	0.999502
AT1G33760	Integrase-type DNA-binding superfamily protein	-2.31436	0.0447656	0.00483835	0.999502
AT5G26920	Cam-binding protein 60-like G	-1.35987	-0.00239849	0.0128763	0.999921
AT5G27420	carbon/nitrogen insensitive 1	-1.80742	-0.00290508	9.55224e-06	0.999921
AT3G15500	NA	-1.1812	-0.031429	0.0274618	0.999502
AT4G26200	1-amino-cyclopropane-1-carboxylate synthase 7	-1.03682	-0.0610157	0.0448251	0.999502
AT2G36800	NA	-1.11829	-0.0699163	0.0229333	0.999502
AT1G61800	glucose-6-phosphate/phosphate translocator 2	-2.44282	-0.0923575	0.00372466	0.999502
AT2G32140	NA	-2.50381	-0.111276	0.0154012	0.999502
AT2G27690	cytochrome P450, family 94, subfamily C, polypeptide 1	-2.14249	-0.12989	2.8262e-05	0.999502
AT1G19050	response regulator 7	1.36993	-0.138492	0.0382134	0.999502
AT2G22880	VQ motif-containing protein	-1.51738	-0.192769	0.0108208	0.999502
AT3G50800		-1.34873	-0.193056	0.0216275	0.999502
AT3G50060	myb domain protein 77	-1.67603	-0.235843	0.000777352	0.999502
AT3G25780	NA	-1.46857	-0.254995	0.0223246	0.999502
AT2G01180	phosphatidic acid phosphatase 1	-1.06595	-0.273835	0.0354191	0.999502
AT4G33920	Protein phosphatase 2C family protein	-1.08983	-0.309455	0.0183326	0.999502
AT3G22160	NA	-1.17415	-0.309706	0.0303451	0.999502
AT5G67080	mitogen-activated protein kinase kinase kinase 19	-3.14423	-0.31452	0.000371273	0.999502
AT5G59820	C2H2-type zinc finger family protein	-2.29435	-0.345874	0.0138841	0.999502
AT1G35210		-1.76844	-0.351875	0.0370392	0.999502
AT2G43290	NA	-1.05029	-0.365962	0.0435954	0.986334
AT3G28340	NA	-1.66731	-0.396448	0.0101531	0.999502
AT3G53810	Concanavalin A-like lectin protein kinase family protein	-1.21	-0.404247	0.0303451	0.986334
AT2G47190	NA	-2.70651	-0.409873	0.0168521	0.999502
AT3G46600	GRAS family transcription factor	-1.36984	-0.434431	0.00682244	0.960026
AT1G73500	MAP kinase kinase 9	-1.70891	-0.44706	7.07165e-05	0.938452
AT5G54490	pinoid-binding protein 1	-1.75437	-0.450284	0.00409326	0.999502
AT5G64660	CYS, MET, PRO, and GLY protein 2	-1.26973	-0.459964	0.0216275	0.946782
AT3G49530	NAC domain containing protein 62	-1.32396	-0.464843	0.00141778	0.825436
AT4G37260	myb domain protein 73	-1.36884	-0.473926	0.00698577	0.922932
AT1G19180	jasmonate-zim-domain protein 1	-1.89224	-0.504988	7.09784e-06	0.844136
AT5G06320	NDR1/HIN1-like 3	-1.48538	-0.521335	0.000616043	0.786533
AT1G68840	related to ABI3/VP1 2	-1.19082	-0.542085	0.0413889	0.817775
AT1G27770	autoinhibited Ca2+-ATPase 1	-1.17945	-0.546905	0.00631677	0.651788
AT5G18670	beta-amylase 3	-1.08708	-0.549379	0.0145926	0.620457
AT4G26080	Protein phosphatase 2C family protein	-1.05277	-0.551661	0.0443975	0.687617
AT3G08720	NA	-1.52481	-0.581908	0.00395037	0.804786
AT5G66070	RING/U-box superfamily protein	-1.17382	-0.598928	0.0310901	0.679329
AT2G27830		-1.19032	-0.600258	0.0203618	0.654056
AT1G32920		-1.50756	-0.601314	0.0032294	0.754931
AT4G17250		-1.23994	-0.607888	0.00830991	0.603034
AT5G37770	EF hand calcium-binding protein family	-1.43059	-0.618217	0.000616043	0.56049
AT2G27310	F-box family protein	-1.30887	-0.623033	0.0431647	0.784429
AT5G58120	Disease resistance protein (TIR-NBS-LRR class) family	-1.32941	-0.62508	0.040816	0.788258
AT1G09070	soybean gene regulated by cold-2	-1.34958	-0.628706	0.017263	0.718489
AT4G17500	ethylene responsive element binding factor 1	-2.05376	-0.629393	3.42748e-07	0.606149
AT5G47220	ethylene responsive element binding factor 2	-1.94308	-0.635825	1.77402e-07	0.499641
AT4G27280	Calcium-binding EF-hand family protein	-1.88699	-0.637905	5.21265e-05	0.692622
AT5G41740	Disease resistance protein (TIR-NBS-LRR class) family	-1.85318	-0.647433	0.0138841	0.942421
AT1G59590	ZCF37	-1.56388	-0.647846	0.00360871	0.717264
AT5G42380	calmodulin like 37	-2.94758	-0.683264	0.00123688	0.999502
AT5G62020	heat shock transcription factor B2A	-1.50031	-0.689649	0.00698577	0.658075
AT1G76600		-1.40305	-0.694462	0.00249553	0.483087
AT3G10815	NA	-2.72841	-0.697223	0.000616043	0.966713
AT1G23140	Calcium-dependent lipid-binding (CaLB domain) family protein	-1.65689	-0.71565	0.0076225	0.724947
AT2G41010	NA	-1.41906	-0.719872	0.00123028	0.394076
AT2G39650	NA	-1.92237	-0.737222	6.38177e-05	0.557039
AT5G45340	cytochrome P450, family 707, subfamily A, polypeptide 3	-2.0529	-0.738408	0.000769532	0.75622
AT5G61600	ethylene response factor 104	-1.6522	-0.741809	5.21265e-05	0.352888
AT1G17830	Protein of unknown function (DUF789)	-1.40173	-0.74473	0.040087	0.657389
AT5G64000	Inositol monophosphatase family protein	-1.61294	-0.75223	0.00266458	0.56049
AT1G61890	MATE efflux family protein	-1.30798	-0.755451	0.0101162	0.403682
AT5G24590	TCV-interacting protein	-1.39337	-0.770133	0.000371273	0.209605
AT3G52190	phosphate transporter traffic facilitator1	-1.13457	-0.773724	0.019785	0.268913
AT4G34150	Calcium-dependent lipid-binding (CaLB domain) family protein	-1.38707	-0.778848	0.00244843	0.320428
AT1G66500	Pre-mRNA cleavage complex II	-1.53974	-0.7789	0.00244843	0.441326
AT1G22190	Integrase-type DNA-binding superfamily protein	-1.16628	-0.789165	0.0318442	0.329437
AT1G51700	DOF zinc finger protein 1	-1.49414	-0.802965	0.0323744	0.620457
AT2G41640	NA	-1.36527	-0.808361	0.0122217	0.393616
AT3G16720	NA	-1.7469	-0.810044	0.000384291	0.414992
AT5G04340	zinc finger of Arabidopsis thaliana 6	-2.03773	-0.811667	6.505e-06	0.388415
AT2G22500	uncoupling protein 5	-1.88795	-0.812103	3.98136e-06	0.273951
AT5G22630	arogenate dehydratase 5	-1.1603	-0.822145	0.020054	0.222676
AT1G75230	DNA glycosylase superfamily protein	-1.17653	-0.83489	0.0370392	0.286529
AT1G23710	Protein of unknown function (DUF1645)	-1.5981	-0.851836	0.000746647	0.294217
AT3G52800	A20/AN1-like zinc finger family protein	-1.43386	-0.855024	0.00623119	0.320428
AT2G36220	NA	-1.50306	-0.85777	0.0127935	0.436338
AT1G27100	Actin cross-linking protein	-1.30374	-0.858242	0.00266458	0.154562
AT5G24380	YELLOW STRIPE like 2	-1.69633	-0.869826	0.00154833	0.392753
AT1G76650	calmodulin-like 38	-1.38977	-0.881718	0.00313961	0.194893
AT3G23920	NA	-1.23096	-0.883026	0.00641919	0.134642
AT1G17380	jasmonate-zim-domain protein 5	-2.17638	-0.884962	0.0275412	0.85235
AT1G68670	myb-like transcription factor family protein	-1.18863	-0.886672	0.00797088	0.116484
AT4G37680	heptahelical protein 4	-1.17642	-0.888301	0.0323744	0.201013
AT5G47610	RING/U-box superfamily protein	-1.07709	-0.891149	0.0436371	0.146937
AT2G25460		-2.30928	-0.903459	0.000477438	0.626615
AT5G43620	Pre-mRNA cleavage complex II	-1.52984	-0.930426	0.0448251	0.502368
AT3G48520	cytochrome P450, family 94, subfamily B, polypeptide 3	-3.09911	-0.93152	0.0040332	0.944365
AT5G65300		-2.61528	-0.932464	0.000139824	0.652797
AT1G07135	glycine-rich protein	-1.66703	-0.938388	0.00120492	0.26035
AT1G25400		-1.46306	-0.940262	0.000595608	0.105549
AT4G11280	1-aminocyclopropane-1-carboxylic acid (acc) synthase 6	-2.65132	-0.947213	8.53237e-06	0.521236
AT2G27190	purple acid phosphatase 12	-1.10079	-0.948976	0.0303451	0.090766
AT2G40140	NA	-1.94419	-0.954811	6.66493e-07	0.100436
AT3G23170	NA	-2.27269	-0.956124	1.88941e-06	0.260124
AT5G22250	Polynucleotidyl transferase, ribonuclease H-like superfamily protein	-2.64192	-0.958609	2.80806e-09	0.20424
AT1G30135	jasmonate-zim-domain protein 8	-2.62617	-0.960359	0.00115592	0.734242
AT4G17490	ethylene responsive element binding factor 6	-2.07841	-0.962449	0.000585598	0.434636
AT1G13750	Purple acid phosphatases superfamily protein	-1.82272	-0.97479	0.000616043	0.270495
AT2G26530	Protein of unknown function (DUF1645)	-1.97422	-0.982946	6.41259e-07	0.0885366
AT1G53840	pectin methylesterase 1	-0.880479	-0.983318	0.142258	0.0484448
AT2G33580	NA	-1.90051	-0.994072	0.00208775	0.384119
AT1G72890	Disease resistance protein (TIR-NBS class)	-1.29029	-0.99813	0.040816	0.197505
AT3G50350	Protein of unknown function (DUF1685)	-1.41053	-1.00124	0.0048112	0.123321
AT1G61340	F-box family protein	-2.01145	-1.00572	6.87627e-05	0.221006
AT1G73480	alpha/beta-Hydrolases superfamily protein	-0.922104	-1.00604	0.101822	0.0399195
AT3G62260	Protein phosphatase 2C family protein	-2.05983	-1.01798	0.000193723	0.286384
AT3G16860	NA	-2.13892	-1.01992	9.59739e-05	0.28616
AT5G19230	Glycoprotein membrane precursor GPI-anchored	-0.962729	-1.03793	0.0789137	0.0337282
AT1G74950	TIFY domain/Divergent CCT motif family protein	-1.50176	-1.03867	0.000381617	0.0512211
AT3G47430	peroxin 11B	-0.751763	-1.03884	0.311622	0.0230498
AT5G24420	6-phosphogluconolactonase 5	-0.0756561	-1.04421	1	0.0394581
AT3G19030	NA	-1.24713	-1.07096	0.00565817	0.0332506
AT4G33030	sulfoquinovosyldiacylglycerol 1	-1.54206	-1.08398	0.00100054	0.0685738
AT4G23000	Calcineurin-like metallo-phosphoesterase superfamily protein	-1.91647	-1.08628	0.000577914	0.194125
AT1G18330	Homeodomain-like superfamily protein	-0.895078	-1.09327	0.151604	0.0236477
AT5G09470	dicarboxylate carrier 3	-4.17093	-1.10022	0.00175821	0.950137
AT5G59550	zinc finger (C3HC4-type RING finger) family protein	-2.00882	-1.11033	2.25572e-06	0.0552848
AT4G27410	NAC (No Apical Meristem) domain transcriptional regulator superfamily protein	-1.323	-1.12177	0.00178922	0.0187336
AT1G07150	mitogen-activated protein kinase kinase kinase 13	-1.51802	-1.1228	0.0250491	0.191407
AT5G36940	cationic amino acid transporter 3	-0.944477	-1.12665	0.209044	0.0474323
AT1G22500	RING/U-box superfamily protein	-0.440045	-1.1273	1	0.0241044
AT3G19580	NA	-2.21534	-1.13596	2.09962e-05	0.148854
AT3G25760	NA	-0.862481	-1.13804	0.214219	0.0203667
AT3G04640	NA	-2.06449	-1.14041	3.43992e-06	0.0605867
AT3G12830	NA	-2.04258	-1.1517	0.00161473	0.266967
AT3G04140	NA	-0.974322	-1.15176	0.186633	0.0429403
AT3G03790	NA	-1.61233	-1.15496	0.00017201	0.0270469
AT2G32150	NA	-0.544078	-1.16246	1	0.0235678
AT1G49500		-0.687156	-1.1633	0.691184	0.0227182
AT3G53620	pyrophosphorylase 4	-1.49041	-1.16761	0.00241082	0.0427208
AT2G22122		-0.360212	-1.17021	1	0.0487209
AT1G80160	Lactoylglutathione lyase / glyoxalase I family protein	-1.83247	-1.17651	0.0130339	0.285896
AT5G59730	exocyst subunit exo70 family protein H7	-1.66036	-1.18512	5.21265e-05	0.0170847
AT4G12310	cytochrome P450, family 706, subfamily A, polypeptide 5	-0.79672	-1.20068	0.521123	0.0282816
AT5G40390	Raffinose synthase family protein	-0.805768	-1.20274	0.360509	0.0145011
AT4G24000	cellulose synthase like G2	-3.88118	-1.20706	0.00274454	0.867771
AT1G17420	lipoxygenase 3	-1.56929	-1.22349	0.001383	0.0337282
AT3G05890	NA	-0.22233	-1.22678	1	0.0237999
AT1G20440	cold-regulated 47	-0.284517	-1.2269	1	0.0223389
AT1G52342		-0.874957	-1.22829	0.232985	0.0118439
AT1G32928		-1.60579	-1.23402	0.0002109	0.0151609
AT3G15210	NA	-1.79997	-1.24629	4.04152e-06	0.00764401
AT3G55980	salt-inducible zinc finger 1	-2.36224	-1.25609	2.0687e-07	0.0371609
AT1G62660	Glycosyl hydrolases family 32 protein	-0.425591	-1.26499	1	0.0394581
AT1G28370	ERF domain protein 11	-3.26037	-1.27195	1.75195e-13	0.0315083
AT5G47230	ethylene responsive element binding factor 5	-2.49938	-1.28289	1.73551e-06	0.0805844
AT1G69530	expansin A1	-0.761038	-1.28706	0.682327	0.0222061
AT3G46090	C2H2 and C2HC zinc fingers superfamily protein	-2.92295	-1.29409	6.17031e-05	0.326129
AT1G30370	alpha/beta-Hydrolases superfamily protein	-2.24646	-1.29501	0.0124641	0.39416
AT5G51190	Integrase-type DNA-binding superfamily protein	-2.69879	-1.29622	1.98342e-08	0.046486
AT4G04840	methionine sulfoxide reductase B6	0.0128644	-1.30483	1	0.0218186
AT3G52450	plant U-box 22	-1.9309	-1.3068	0.000390153	0.0585992
AT2G40000	NA	-1.67431	-1.30764	0.00321039	0.0522646
AT1G27730	salt tolerance zinc finger	-2.7671	-1.31931	5.07262e-08	0.0604884
AT1G67600	Acid phosphatase/vanadium-dependent haloperoxidase-related protein	-1.96735	-1.31996	0.0303451	0.312379
AT5G56980		-1.53692	-1.32119	0.00859284	0.0415223
AT3G16660	NA	-0.256796	-1.32226	1	0.0401732
AT1G78450	SOUL heme-binding family protein	-1.42518	-1.33888	0.0032294	0.00887207
AT4G36950	mitogen-activated protein kinase kinase kinase 21	-3.7253	-1.34821	0.00103131	0.684435
AT5G66650	Protein of unknown function (DUF607)	-2.23699	-1.34878	5.11048e-08	0.00686081
AT3G16690	NA	-0.40373	-1.35734	1	0.00752796
AT2G46510	NA	-1.83656	-1.36053	4.17534e-05	0.00954975
AT3G29575	NA	-0.621011	-1.36265	1	0.0371606
AT1G20823	RING/U-box superfamily protein	-2.37088	-1.363	7.78943e-07	0.0265129
AT3G07350	NA	-1.3005	-1.36457	0.0107445	0.00653689
AT3G16450	NA	-0.416608	-1.37061	1	0.0137332
AT1G61590	Protein kinase superfamily protein	-0.116482	-1.3758	1	0.0294229
AT2G40610	NA	-0.946597	-1.37647	0.206846	0.00648438
AT1G61470	Polynucleotidyl transferase, ribonuclease H-like superfamily protein	-2.00498	-1.37793	0.00508575	0.141738
AT3G46620	zinc finger (C3HC4-type RING finger) family protein	-2.15264	-1.37829	8.64767e-09	0.00154342
AT3G17790	NA	-2.62061	-1.38306	6.89541e-07	0.0519481
AT1G18740	Protein of unknown function (DUF793)	-2.03025	-1.38743	7.60267e-08	0.00151441
AT3G02840	NA	-3.11347	-1.40084	6.17945e-05	0.300215
AT5G64870	SPFH/Band 7/PHB domain-containing membrane-associated protein family	-2.92568	-1.40601	0.000128817	0.266016
AT2G38210	NA	-1.09467	-1.41543	0.17569	0.0180005
AT4G29905		-0.526877	-1.41634	1	0.00936221
AT3G05640	NA	-0.588124	-1.41638	1	0.0300653
AT2G42760	NA	-2.25776	-1.42781	0.000541791	0.102024
AT1G72950	Disease resistance protein (TIR-NBS class)	-1.99319	-1.43272	0.0271642	0.216146
AT3G44260	Polynucleotidyl transferase, ribonuclease H-like superfamily protein	-2.81227	-1.43399	5.98211e-09	0.0205888
AT1G58270	TRAF-like family protein	-0.373767	-1.43407	1	0.00934922
AT2G32830	NA	-3.59618	-1.43452	0.00244843	0.639123
AT1G80840	WRKY DNA-binding protein 40	-2.57744	-1.43978	0.00244843	0.294161
AT1G66760	MATE efflux family protein	-0.694685	-1.44262	0.809416	0.00533791
AT1G76240	Arabidopsis protein of unknown function (DUF241)	-0.701877	-1.44342	0.777823	0.00466776
AT3G61190	BON association protein 1	-2.66542	-1.45114	5.16255e-07	0.0350029
AT2G02990	ribonuclease 1	-2.92867	-1.45596	0.0161271	0.593708
AT5G53250	arabinogalactan protein 22	-0.184645	-1.46352	1	0.0213504
AT1G76640	Calcium-binding EF-hand family protein	-3.26962	-1.47197	0.0213495	0.684435
AT3G05630	NA	-2.86271	-1.47525	1.17712e-05	0.116212
AT2G45430	NA	-0.159867	-1.48464	1	0.0371606
AT1G64500	Glutaredoxin family protein	-1.30048	-1.48528	0.0841799	0.0220282
AT3G16430	NA	-0.369581	-1.48658	1	0.000261356
AT3G47340	glutamine-dependent asparagine synthase 1	0.195405	-1.48784	1	0.0126743
AT5G41080	PLC-like phosphodiesterases superfamily protein	-1.30128	-1.48951	0.00376999	0.000559247
AT1G73330	drought-repressed 4	-0.687316	-1.4975	1	0.0344979
AT5G52050	MATE efflux family protein	-2.25709	-1.51217	0.00720853	0.184203
AT2G38940	NA	-2.37883	-1.51426	0.00070338	0.107682
AT4G29270	HAD superfamily, subfamily IIIB acid phosphatase	-0.406461	-1.51451	1	0.00930269
AT3G10930	NA	-3.12914	-1.52469	4.18614e-12	0.00556417
AT3G48390	MA3 domain-containing protein	-0.852559	-1.53334	0.819413	0.0292991
AT5G26280	TRAF-like family protein	0.0333999	-1.54826	1	0.00857429
AT1G50750	Plant mobile domain protein family	-2.60794	-1.55386	0.000371273	0.11775
AT1G74450	Protein of unknown function (DUF793)	-1.91792	-1.55406	6.51499e-08	4.86573e-05
AT4G13395	ROTUNDIFOLIA like 12	-2.96771	-1.55609	4.46765e-05	0.137599
AT2G35930	NA	-2.07171	-1.55741	0.000535627	0.0271635
AT3G57520	seed imbibition 2	-0.869574	-1.56689	0.494072	0.00336156
AT5G48000	cytochrome P450, family 708, subfamily A, polypeptide 2	-0.327903	-1.5751	1	0.0422729
AT5G44005		-1.03542	-1.57938	0.577258	0.0339205
AT2G05540	Glycine-rich protein family	-0.463719	-1.61129	1	0.00232208
AT5G43350	phosphate transporter 1;1	-1.25478	-1.62095	0.267171	0.0350029
AT4G35160	O-methyltransferase family protein	-0.184341	-1.62268	1	0.0118583
AT2G32300	NA	-0.370818	-1.62482	1	0.0394581
AT3G28220	NA	-0.0612909	-1.62817	1	0.0371606
AT5G59220	highly ABA-induced PP2C gene 1	-2.07465	-1.64102	1.93761e-05	0.00266037
AT4G11320	Papain family cysteine protease	-0.431024	-1.64455	1	0.00653689
AT1G69260	ABI five binding protein	-0.688588	-1.65646	1	0.0173704
AT2G34600	NA	-2.64394	-1.65984	7.09784e-06	0.022359
AT4G26530	Aldolase superfamily protein	-0.561932	-1.67693	1	0.00111582
AT1G73540	nudix hydrolase homolog 21	-2.35095	-1.6975	2.6009e-05	0.00954975
AT2G37130	NA	-0.832468	-1.69924	0.778979	0.00556417
AT4G27652		-2.85507	-1.6997	2.23308e-10	0.00106855
AT2G30040	mitogen-activated protein kinase kinase kinase 14	-2.09035	-1.70004	3.97196e-08	3.01946e-05
AT4G24570	dicarboxylate carrier 2	-2.95018	-1.72793	1.02218e-13	9.00485e-05
AT3G61060	phloem protein 2-A13	-1.28639	-1.73022	0.0117654	0.000111098
AT5G54585		-0.559026	-1.73589	1	0.0213504
AT3G22275	NA	-3.00246	-1.74179	0.000674703	0.1529
AT4G19170	nine-cis-epoxycarotenoid dioxygenase 4	-0.836989	-1.74456	1	0.031877
AT5G26260	TRAF-like family protein	0.141314	-1.76204	1	0.0170847
AT1G62510	Bifunctional inhibitor/lipid-transfer protein/seed storage 2S albumin superfamily protein	-0.305267	-1.76489	1	0.000589043
AT5G64190		-2.7263	-1.76704	0.0419616	0.384119
AT5G09570	Cox19-like CHCH family protein	-2.29229	-1.76894	0.0280672	0.154088
AT1G17190	glutathione S-transferase tau 26	-0.326813	-1.77113	1	0.0439474
AT3G47420	phosphate starvation-induced gene 3	-2.74401	-1.77763	4.06971e-06	0.0136038
AT3G04530	NA	-2.12841	-1.78092	0.0489778	0.138876
AT2G41190	NA	-1.2105	-1.7827	0.316556	0.0144894
AT5G20410	monogalactosyldiacylglycerol synthase 2	-3.46562	-1.82293	7.60267e-08	0.0236477
AT2G05510	Glycine-rich protein family	1.14174	-1.82295	0.170477	0.00106855
AT1G32640	Basic helix-loop-helix (bHLH) DNA-binding family protein	-2.29308	-1.8289	2.05645e-06	0.000584776
AT2G38790	NA	-2.11713	-1.84608	0.0055044	0.0270469
AT1G77330	2-oxoglutarate (2OG) and Fe(II)-dependent oxygenase superfamily protein	0.179698	-1.85647	1	0.0101584
AT3G06390	NA	-0.491648	-1.88841	1	0.0118038
AT5G59320	lipid transfer protein 3	-1.78652	-1.88965	0.00189984	0.00106855
AT5G20150	SPX domain gene 1	-3.05993	-1.9289	3.21298e-07	0.00650697
AT4G40090	arabinogalactan protein 3	-0.229502	-1.93089	1	0.0172354
AT4G13390	Proline-rich extensin-like family protein	-0.0146139	-1.94573	1	0.0205888
AT1G49900	C2H2 type zinc finger transcription factor family	-3.31708	-1.95266	0.000353822	0.102524
AT2G01530	MLP-like protein 329	-0.0742369	-1.9567	1	0.0117264
AT3G16670	NA	0.208532	-1.95947	1	0.0019545
AT5G43300	PLC-like phosphodiesterases superfamily protein	-1.7998	-1.97115	0.095479	0.0371606
AT4G18510	CLAVATA3/ESR-related 2	0.213171	-1.98674	1	0.0415223
AT1G15010		-2.09495	-1.99214	0.00910331	0.0172354
AT3G02480	NA	-0.730382	-2.00048	1	0.00150761
AT4G27657		-2.6599	-2.0125	3.21199e-07	0.000442139
AT3G59340	Eukaryotic protein of unknown function (DUF914)	0.0275118	-2.01707	1	0.015888
AT1G53490	RING/U-box superfamily protein	0.0728441	-2.02309	1	0.0045958
AT1G53885	Protein of unknown function (DUF581)	-1.97441	-2.0238	0.00395863	0.00352758
AT1G18300	nudix hydrolase homolog 4	-2.90325	-2.02763	2.23853e-16	4.03888e-08
AT2G07042	other RNA	-2.36727	-2.04839	1.08856e-05	0.000399609
AT2G39800	NA	-1.13559	-2.06124	0.746926	0.0196344
AT1G08650	phosphoenolpyruvate carboxylase kinase 1	-2.16753	-2.06763	1.38628e-05	6.85898e-05
AT3G14440	NA	-1.52908	-2.07295	0.166748	0.0103591
AT2G44840	NA	-3.47073	-2.07355	9.93467e-06	0.0320124
AT5G01220	sulfoquinovosyldiacylglycerol 2	-2.51541	-2.08956	5.35176e-08	2.09232e-05
AT1G70850	MLP-like protein 34	-0.875152	-2.09169	0.673649	0.000133949
AT3G61410		-2.49753	-2.12034	0.00479496	0.0294229
AT3G44510	alpha/beta-Hydrolases superfamily protein	-2.85113	-2.13661	0.00103131	0.0339205
AT5G03210		-3.21289	-2.14587	1.19339e-05	0.0126743
AT3G54580	Proline-rich extensin-like family protein	-0.410652	-2.14653	1	0.020975
AT1G77530	O-methyltransferase family protein	-0.179119	-2.15086	1	0.0427208
AT4G28040	nodulin MtN21 /EamA-like transporter family protein	-1.17881	-2.16467	0.0873323	8.17792e-06
AT1G24580	RING/U-box superfamily protein	-0.352615	-2.17391	1	0.0198071
AT5G45630	Protein of unknown function, DUF584	-2.54378	-2.17543	0.00274454	0.0198071
AT4G12545	Bifunctional inhibitor/lipid-transfer protein/seed storage 2S albumin superfamily protein	0.73973	-2.19645	0.839237	1.21665e-05
AT1G08310	alpha/beta-Hydrolases superfamily protein	-3.38565	-2.30704	0.000499935	0.0484432
AT5G63130	Octicosapeptide/Phox/Bem1p family protein	-3.48528	-2.31131	1.17381e-10	6.69304e-05
AT1G23110		-5.55764	-2.32736	1.72102e-07	0.090766
AT1G15040	Class I glutamine amidotransferase-like superfamily protein	-1.58057	-2.33389	0.00197308	4.15407e-07
AT1G70880	Polyketide cyclase/dehydrase and lipid transport superfamily protein	-0.537775	-2.3419	1	0.00291646
AT3G25820	NA	-0.614639	-2.35677	1	0.00533791
AT1G19200	Protein of unknown function (DUF581)	-3.09313	-2.36329	2.25995e-07	0.000239701
AT2G24980	Proline-rich extensin-like family protein	-0.131106	-2.36732	1	0.0054705
AT2G45135	NA	-4.44365	-2.38314	6.76248e-06	0.0474323
AT2G43535	NA	-1.61079	-2.39751	0.000150239	1.37657e-09
AT5G17350		-3.33888	-2.40136	1.15824e-12	1.0548e-06
AT4G12550	Auxin-Induced in Root cultures 1	0.165785	-2.42427	1	2.64429e-07
AT5G58010	LJRHL1-like 3	-0.331823	-2.4484	1	0.0389573
AT3G45700	Major facilitator superfamily protein	-0.599433	-2.46666	1	0.0294229
AT5G59310	lipid transfer protein 4	-3.1781	-2.46883	5.87769e-06	0.0013537
AT2G30020	Protein phosphatase 2C family protein	-3.25091	-2.47626	6.0108e-19	3.24158e-11
AT3G57157	other RNA	-3.3947	-2.5049	2.30893e-08	0.000106898
AT3G02040	NA	-3.12234	-2.53051	4.04152e-06	0.000559247
AT3G01345	NA	0.116396	-2.55338	1	0.0424242
AT5G47950	HXXXD-type acyl-transferase family protein	-0.528555	-2.55497	1	0.0278196
AT5G62340	Plant invertase/pectin methylesterase inhibitor superfamily protein	0.223893	-2.5709	1	0.0220282
AT5G06760	Late Embryogenesis Abundant 4-5	-1.66055	-2.5776	0.307117	0.0088126
AT5G63450	cytochrome P450, family 94, subfamily B, polypeptide 1	-1.35519	-2.58059	0.60095	0.00429153
AT1G22990	Heavy metal transport/detoxification superfamily protein	-2.4594	-2.62532	0.00219805	0.00109725
AT5G06200	Uncharacterised protein family (UPF0497)	-0.453457	-2.62853	1	0.0205888
AT4G29780		-3.77833	-2.63744	3.23949e-23	7.75239e-12
AT2G18050	histone H1-3	-0.738458	-2.64712	1	1.51664e-05
AT3G03530	NA	-3.71538	-2.66283	0.000187441	0.0197905
AT5G20790		-4.54372	-2.70782	1.98342e-08	0.00266037
AT1G08165		-3.2238	-2.7186	0.000616043	0.00752796
AT2G17660	RPM1-interacting protein 4 (RIN4) family protein	-3.36647	-2.73496	0.0040332	0.032744
AT5G06640	Proline-rich extensin-like family protein	-0.297222	-2.79017	1	0.000218844
AT4G37700		-0.389895	-2.79123	1	0.031877
AT1G14960	Polyketide cyclase/dehydrase and lipid transport superfamily protein	-0.994148	-2.79372	1	0.00260529
AT4G25470	C-repeat/DRE binding factor 2	-2.58492	-2.8027	0.00163755	0.000604368
AT1G76430	phosphate transporter 1;9	-4.45291	-2.82469	0.000102099	0.0308362
AT4G15248	B-box type zinc finger family protein	-2.18065	-2.83234	0.0695191	0.00500093
AT3G03260	NA	-2.57438	-2.85554	0.109483	0.0414869
AT5G60660	plasma membrane intrinsic protein 2;4	-0.600602	-2.87607	1	0.00749745
AT3G59930		1.01207	-2.89019	0.742822	2.09232e-05
AT5G52300	CAP160 protein	-1.61912	-2.90423	0.102506	4.44267e-05
AT2G11810	monogalactosyldiacylglycerol synthase type C	-6.37349	-2.90705	2.80868e-14	0.000774404
AT4G07820	CAP (Cysteine-rich secretory proteins, Antigen 5, and Pathogenesis-related 1 protein) superfamily protein	-1.59625	-2.92938	0.362901	0.00156316
AT5G47450	tonoplast intrinsic protein 2;3	-0.731909	-2.93158	1	0.0182168
AT1G23760	BURP domain-containing protein	-0.531552	-2.94183	1	0.00412192
AT2G01520	MLP-like protein 328	-1.08482	-2.95078	0.480166	5.62529e-07
AT4G19690	iron-regulated transporter 1	-0.288074	-2.96425	1	0.0101584
AT5G66400	Dehydrin family protein	-1.75686	-2.98823	0.627204	0.0218186
AT2G16005	MD-2-related lipid recognition domain-containing protein	-0.877206	-2.99992	0.473527	3.97668e-11
AT4G11210	Disease resistance-responsive (dirigent-like protein) family protein	-0.838188	-3.02664	1	5.82404e-05
AT3G14260	NA	-2.3707	-3.02906	0.183518	0.0271635
AT2G34210	NA	-4.68099	-3.03969	1.41942e-06	0.00401015
AT3G09400	NA	-2.55294	-3.1765	0.163861	0.0281446
AT1G17710	Pyridoxal phosphate phosphatase-related protein	-4.90749	-3.18746	1.72948e-08	0.000589043
AT1G73010	phosphate starvation-induced gene 2	-6.43434	-3.19383	1.39889e-14	0.000146933
AT4G16540	Heat shock protein HSP20/alpha crystallin family	-4.61596	-3.24907	3.22812e-05	0.00787105
AT1G73120		-1.17528	-3.27576	0.465068	3.37566e-07
AT3G04360	NA	-2.68924	-3.30085	0.0303451	0.00367272
AT5G21960	Integrase-type DNA-binding superfamily protein	-6.54706	-3.37123	6.34479e-14	3.38133e-05
AT3G25830	NA	-2.2138	-3.42279	0.263423	0.00860268
AT4G38390	root hair specific 17	-0.130351	-3.44238	1	0.00759087
AT4G27654		-4.80861	-3.52425	1.02774e-12	1.94685e-07
AT2G45130	NA	-6.47063	-3.53058	3.30425e-12	0.00014945
AT2G20520	FASCICLIN-like arabinogalactan 6	-0.708098	-3.56554	1	0.00648438
AT2G22760	basic helix-loop-helix (bHLH) DNA-binding superfamily protein	-3.91254	-3.59719	0.00458681	0.0111154
AT1G74930	Integrase-type DNA-binding superfamily protein	-3.83434	-3.60171	1.88997e-25	1.82131e-22
AT3G25240	NA	-5.93856	-3.61463	9.95608e-07	0.00593264
AT1G53610		-2.98536	-3.62682	0.0992968	0.0193246
AT3G41979	rRNA	-0.234623	-3.63803	1	0.000805885
AT4G18422		-3.57445	-3.65281	0.0486796	0.0337282
AT5G03545		-3.30749	-3.66092	6.76248e-06	9.42323e-07
AT3G43110		-4.88418	-3.84017	1.98461e-12	3.94746e-08
AT4G24890	purple acid phosphatase 24	-4.91659	-3.84718	1.07915e-08	9.2463e-06
AT2G46880	NA	-7.5343	-3.85649	1.01116e-09	0.00166552
AT5G61550	U-box domain-containing protein kinase family protein	-3.48889	-3.88493	0.0307694	0.0111154
AT1G53903	Protein of unknown function (DUF581)	-3.4493	-4.10514	0.00767063	0.00115387
AT4G25160	U-box domain-containing protein kinase family protein	-2.01468	-4.25951	0.627204	0.00358117
AT5G43370	phosphate transporter 2	-3.13407	-4.27756	0.0601453	0.00348223
AT1G12610	Integrase-type DNA-binding superfamily protein	-6.73576	-4.38055	3.5675e-08	0.000165866
AT1G20860	phosphate transporter 1;8	-4.95204	-4.38423	0.000494616	0.00255528
AT4G34410	redox responsive transcription factor 1	-7.16615	-4.40119	2.37303e-27	2.59472e-13
AT5G15290	Uncharacterised protein family (UPF0497)	-1.03691	-4.44696	1	0.00194004
AT5G42600	marneral synthase	-2.14703	-5.02127	0.766769	0.00384216
AT3G09922	NA	-5.60652	-5.15683	1.22902e-10	4.1272e-09
AT1G60190	ARM repeat superfamily protein	-2.12733	-5.22668	0.296078	1.1129e-05
AT1G53480	mto 1 responding down 1	0.448016	-5.27994	1	8.17792e-06
AT1G21529		-9.92289	-5.49067	1.60099e-08	2.56713e-05
AT1G73220	organic cation/carnitine transporter1	-4.70685	-5.5496	6.67587e-06	2.84746e-07
AT1G19210	Integrase-type DNA-binding superfamily protein	-6.54691	-6.52419	1.72102e-07	3.10911e-07
AT1G30560	Major facilitator superfamily protein	-9.73675	-6.70228	2.40634e-07	1.38138e-05
AT1G52940	purple acid phosphatase 5	-9.02611	-6.86182	1.90947e-14	3.97668e-11
AT2G34202	NA	-8.59691	-6.88916	5.63566e-12	1.43703e-09
AT5G17340	Putative membrane lipoprotein	-7.53387	-7.69317	1.39742e-10	1.00715e-10
