# Supplementary material for: Overexpression of Jatropha curcas ERFVII2 Transcription Factor Confers Low Oxygen Tolerance in Transgenic Arabidopsis by Modulating Expression of Metabolic Enzymes and Multiple Stress-Responsive Genes
Source: Plants (Basel). 2020 Aug 20;9(9):1068. doi: 10.3390/plants9091068 (PMC7570394; doi:10.3390/plants9091068)
Supplement: Supplementary file 1 [file plants-09-01068-s001.zip › plants-887819-supplementary-re2/Table S2.xlsx]

## Sheet: GO enrichment "170"
GO_acc	FDR	term_type	Term	queryitem	bgitem	bgtotal	pvalue	FDR	entries
GO:0010200	2.6e-29	P	response to chitin	27	134	28362	1.1e-31	2.6e-29	// AT3G50060 // AT1G80840 // AT3G49530 // AT5G47220 // AT5G59820 // AT1G51700 // AT3G46600 // AT4G17500 // AT5G59550 // AT1G27730 // AT3G52450 // AT2G40140 // AT1G19050 // AT3G19580 // AT5G47230 // AT3G52800 // AT5G64660 // AT2G33580 // AT5G62020 // AT3G46090 // AT5G04340 // AT5G27420 // AT4G17490 // AT3G23250 // AT3G16720 // AT5G66070 // AT4G37260
GO:0010243	7.7e-29	P	response to organonitrogen compound	28	166	28362	6.2e-31	7.7e-29	// AT3G50060 // AT1G80840 // AT3G49530 // AT5G47220 // AT5G59820 // AT1G51700 // AT3G46600 // AT4G17500 // AT1G61340 // AT5G59550 // AT1G27730 // AT3G52450 // AT2G40140 // AT1G19050 // AT3G19580 // AT5G47230 // AT3G52800 // AT5G64660 // AT2G33580 // AT5G62020 // AT3G46090 // AT5G04340 // AT5G27420 // AT4G17490 // AT3G23250 // AT3G16720 // AT5G66070 // AT4G37260
GO:1901700	1.4e-27	P	response to oxygen-containing compound	57	1557	28362	1.6e-29	1.4e-27	// AT3G50060 // AT3G17790 // AT1G80840 // AT3G49530 // AT4G11280 // AT5G59820 // AT1G51700 // AT5G47220 // AT1G30135 // AT3G46600 // AT3G50930 // AT4G17500 // AT5G45340 // AT3G52800 // AT1G61340 // AT2G41010 // AT5G59550 // AT1G74950 // AT3G52450 // AT2G38940 // AT5G06320 // AT2G40140 // AT5G26920 // AT3G49620 // AT2G47190 // AT1G19050 // AT1G17380 // AT5G37770 // AT1G19180 // AT1G61800 // AT1G68…
GO:1901698	4.6e-24	P	response to nitrogen compound	28	264	28362	7.5e-26	4.6e-24	// AT3G50060 // AT1G80840 // AT3G49530 // AT5G47220 // AT5G59820 // AT1G51700 // AT3G46600 // AT4G17500 // AT1G61340 // AT5G59550 // AT1G27730 // AT3G52450 // AT2G40140 // AT1G19050 // AT3G19580 // AT5G47230 // AT3G52800 // AT5G64660 // AT2G33580 // AT5G62020 // AT3G46090 // AT5G04340 // AT5G27420 // AT4G17490 // AT3G23250 // AT3G16720 // AT5G66070 // AT4G37260
GO:0042221	2.6e-23	P	response to chemical	68	2853	28362	5.4e-25	2.6e-23	// AT3G50060 // AT3G17790 // AT1G80840 // AT3G49530 // AT4G11280 // AT5G59820 // AT1G51700 // AT5G47220 // AT1G30135 // AT1G73500 // AT5G24380 // AT3G46600 // AT1G61890 // AT3G50930 // AT3G16720 // AT4G17500 // AT5G45340 // AT3G52800 // AT1G61340 // AT2G41010 // AT5G59550 // AT1G74950 // AT3G52450 // AT2G38940 // AT5G06320 // AT1G22190 // AT2G40140 // AT5G26920 // AT3G49620 // AT1G33760 // AT2G47…
GO:0010033	3.6e-23	P	response to organic substance	58	2023	28362	8.8e-25	3.6e-23	// AT3G50060 // AT1G30135 // AT1G80840 // AT3G49530 // AT4G11280 // AT5G59820 // AT1G51700 // AT5G47220 // AT1G68840 // AT1G73500 // AT3G46600 // AT3G50930 // AT4G17500 // AT3G52800 // AT1G61340 // AT5G59550 // AT1G74950 // AT3G52450 // AT2G38940 // AT5G06320 // AT1G22190 // AT2G40140 // AT5G26920 // AT3G49620 // AT1G33760 // AT2G47190 // AT1G19050 // AT1G17380 // AT5G37770 // AT1G19180 // AT1G61…
GO:0050896	8.9e-23	P	response to stimulus	98	6250	28362	2.5e-24	8.9e-23	// AT3G50060 // AT1G80840 // AT3G49530 // AT1G51700 // AT5G58120 // AT1G73500 // AT3G46600 // AT1G61340 // AT1G74950 // AT2G38940 // AT3G49620 // AT1G19050 // AT1G19180 // AT4G15210 // AT3G28340 // AT5G24030 // AT5G04340 // AT5G27420 // AT1G13609 // AT1G76650 // AT5G54490 // AT3G48520 // AT4G37260 // AT4G11280 // AT1G30135 // AT5G06320 // AT3G52800 // AT5G59550 // AT1G75230 // AT3G53810 // AT5G26…
GO:0006950	3.9e-22	P	response to stress	73	3506	28362	1.3e-23	3.9e-22	// AT4G11280 // AT3G17790 // AT1G80840 // AT3G49530 // AT5G06320 // AT5G59820 // AT5G22250 // AT1G72890 // AT3G08720 // AT5G47220 // AT1G30135 // AT1G73500 // AT2G26020 // AT3G50930 // AT3G16720 // AT4G17500 // AT3G52190 // AT5G45340 // AT1G61340 // AT2G41010 // AT2G33580 // AT1G74950 // AT3G52450 // AT3G15500 // AT4G34150 // AT5G52050 // AT1G75230 // AT5G41740 // AT3G53810 // AT2G40140 // AT5G26…
GO:0009719	1.8e-21	P	response to endogenous stimulus	52	1732	28362	6.6e-23	1.8e-21	// AT3G50060 // AT1G30135 // AT1G80840 // AT3G49530 // AT4G11280 // AT5G59820 // AT1G51700 // AT5G47220 // AT1G68840 // AT1G73500 // AT3G46600 // AT4G17500 // AT3G52800 // AT1G61340 // AT5G59550 // AT1G74950 // AT3G52450 // AT2G38940 // AT1G22190 // AT2G40140 // AT5G26920 // AT1G33760 // AT2G47190 // AT1G19050 // AT1G17380 // AT5G37770 // AT1G19180 // AT3G19580 // AT1G68670 // AT5G47230 // AT4G26…
GO:0001101	1.6e-14	P	response to acid chemical	36	1181	28362	6.3e-16	1.6e-14	// AT3G50060 // AT1G30135 // AT1G80840 // AT4G11280 // AT5G47220 // AT3G50930 // AT5G45340 // AT1G61340 // AT2G41010 // AT5G59550 // AT1G74950 // AT3G52450 // AT2G38940 // AT5G06320 // AT5G26920 // AT2G47190 // AT1G68670 // AT1G17380 // AT5G37770 // AT2G40000 // AT3G19580 // AT4G26080 // AT5G24030 // AT3G22275 // AT3G23920 // AT1G27730 // AT5G42380 // AT1G23140 // AT1G19180 // AT5G27420 // AT5G52…
GO:0009611	1.1e-12	P	response to wounding	17	217	28362	4.8e-14	1.1e-12	// AT4G11280 // AT1G61340 // AT1G80840 // AT1G74950 // AT5G06320 // AT1G76650 // AT1G30135 // AT1G32920 // AT1G73500 // AT3G48520 // AT2G27690 // AT1G17380 // AT1G27730 // AT1G19180 // AT3G22275 // AT5G59820 // AT2G02990
GO:0009725	3.3e-11	P	response to hormone	37	1631	28362	1.6e-12	3.3e-11	// AT3G50060 // AT1G30135 // AT4G17500 // AT4G11280 // AT5G47220 // AT1G68840 // AT1G73500 // AT1G61340 // AT5G59550 // AT1G74950 // AT2G38940 // AT1G22190 // AT5G26920 // AT1G33760 // AT2G47190 // AT1G68670 // AT1G17380 // AT5G37770 // AT1G19180 // AT3G19580 // AT1G19050 // AT5G47230 // AT4G26080 // AT4G37680 // AT3G22275 // AT1G27730 // AT3G12830 // AT1G23140 // AT5G27420 // AT4G17490 // AT5G54…
GO:0006952	4.5e-11	P	defense response	36	1566	28362	2.3e-12	4.5e-11	// AT4G11280 // AT1G30135 // AT1G80840 // AT3G49530 // AT5G06320 // AT5G22250 // AT1G72890 // AT5G47220 // AT5G58120 // AT2G26020 // AT3G50930 // AT4G17500 // AT1G74950 // AT3G52450 // AT5G41740 // AT3G53810 // AT2G40140 // AT5G26920 // AT1G19180 // AT5G37770 // AT1G17380 // AT2G40000 // AT5G47230 // AT3G16720 // AT5G66070 // AT2G33580 // AT2G32140 // AT3G22275 // AT1G72950 // AT5G27420 // AT4G17…
GO:0009605	1.1e-09	P	response to external stimulus	34	1582	28362	6.3e-11	1.1e-09	// AT4G11280 // AT1G80840 // AT3G49530 // AT5G06320 // AT5G22250 // AT5G47220 // AT1G73500 // AT2G26020 // AT3G51860 // AT3G50930 // AT3G52190 // AT1G61340 // AT3G53810 // AT2G40140 // AT5G26920 // AT3G49620 // AT3G04530 // AT2G47190 // AT5G37770 // AT2G40000 // AT1G61800 // AT2G27190 // AT4G15210 // AT5G24590 // AT3G25780 // AT4G33030 // AT1G19180 // AT5G27420 // AT1G13609 // AT3G48520 // AT3G05…
GO:0007154	2.8e-09	P	cell communication	40	2223	28362	1.8e-10	2.8e-09	// AT5G47220 // AT1G30135 // AT4G17500 // AT3G49530 // AT1G72890 // AT5G58120 // AT1G73500 // AT3G50930 // AT3G52190 // AT2G27190 // AT5G59550 // AT1G74950 // AT5G41740 // AT1G22190 // AT5G26920 // AT3G49620 // AT3G04530 // AT1G33760 // AT2G47190 // AT1G19050 // AT1G17380 // AT1G19180 // AT3G19580 // AT1G68840 // AT5G47230 // AT4G26080 // AT3G08720 // AT2G33580 // AT2G32140 // AT3G22275 // AT4G33…
GO:0009628	2.8e-09	P	response to abiotic stimulus	38	2022	28362	1.7e-10	2.8e-09	// AT4G11280 // AT3G49530 // AT5G59820 // AT3G08720 // AT1G73500 // AT2G22880 // AT1G61890 // AT3G50930 // AT5G45340 // AT1G61340 // AT2G41010 // AT5G59550 // AT1G27730 // AT3G52450 // AT4G34150 // AT2G40140 // AT5G26920 // AT3G49620 // AT2G47190 // AT5G37770 // AT1G19180 // AT1G61800 // AT5G47230 // AT4G26080 // AT1G35210 // AT5G24030 // AT3G25780 // AT5G52050 // AT3G23920 // AT4G17250 // AT4G33…
GO:0071310	3.7e-08	P	cellular response to organic substance	25	1023	28362	2.5e-09	3.7e-08	// AT5G47220 // AT1G30135 // AT4G17500 // AT3G49530 // AT5G47230 // AT1G73500 // AT3G50930 // AT5G59550 // AT1G74950 // AT5G26920 // AT1G33760 // AT1G19050 // AT1G17380 // AT1G19180 // AT3G19580 // AT1G68840 // AT4G26080 // AT2G33580 // AT3G22275 // AT3G12830 // AT1G23140 // AT4G17490 // AT3G15500 // AT1G22190 // AT5G61600
GO:0071495	5.8e-08	P	cellular response to endogenous stimulus	23	890	28362	4.2e-09	5.8e-08	// AT5G47220 // AT1G30135 // AT4G17500 // AT5G47230 // AT1G73500 // AT5G59550 // AT1G74950 // AT5G26920 // AT1G33760 // AT1G19050 // AT1G17380 // AT1G19180 // AT3G19580 // AT1G68840 // AT4G26080 // AT2G33580 // AT3G22275 // AT3G12830 // AT1G23140 // AT4G17490 // AT3G15500 // AT1G22190 // AT5G61600
GO:0009755	6.5e-08	P	hormone-mediated signaling pathway	22	821	28362	5e-09	6.5e-08	// AT5G47220 // AT1G30135 // AT4G17500 // AT5G47230 // AT1G73500 // AT5G59550 // AT1G74950 // AT5G26920 // AT1G33760 // AT1G19050 // AT1G17380 // AT1G19180 // AT3G19580 // AT1G68840 // AT4G26080 // AT3G22275 // AT3G12830 // AT1G23140 // AT4G17490 // AT3G15500 // AT1G22190 // AT5G61600
GO:0051716	8.5e-08	P	cellular response to stimulus	43	2856	28362	7.2e-09	8.5e-08	// AT4G11280 // AT1G30135 // AT4G17500 // AT3G49530 // AT5G47220 // AT1G72890 // AT5G58120 // AT1G73500 // AT3G50930 // AT3G52190 // AT2G27190 // AT5G59550 // AT1G74950 // AT1G75230 // AT5G41740 // AT1G22190 // AT5G26920 // AT3G49620 // AT3G04530 // AT1G33760 // AT2G47190 // AT1G19050 // AT1G17380 // AT1G19180 // AT3G19580 // AT1G68840 // AT5G47230 // AT4G26080 // AT3G08720 // AT2G33580 // AT2G32…
GO:0009723	8.5e-08	P	response to ethylene	14	307	28362	7.2e-09	8.5e-08	// AT4G11280 // AT5G47230 // AT4G17500 // AT4G17490 // AT3G50060 // AT5G47220 // AT1G68840 // AT1G73500 // AT1G22190 // AT1G33760 // AT2G47190 // AT5G61600 // AT3G23250 // AT4G37260
GO:0070887	9.8e-08	P	cellular response to chemical stimulus	26	1176	28362	8.8e-09	9.8e-08	// AT4G11280 // AT1G30135 // AT4G17500 // AT3G49530 // AT5G47220 // AT1G68840 // AT1G73500 // AT3G50930 // AT5G59550 // AT1G74950 // AT5G26920 // AT1G33760 // AT1G19050 // AT1G17380 // AT1G19180 // AT3G19580 // AT5G47230 // AT4G26080 // AT2G33580 // AT3G22275 // AT3G12830 // AT1G23140 // AT4G17490 // AT3G15500 // AT1G22190 // AT5G61600
GO:0032870	1.8e-07	P	cellular response to hormone stimulus	22	879	28362	1.7e-08	1.8e-07	// AT5G47220 // AT1G30135 // AT4G17500 // AT5G47230 // AT1G73500 // AT5G59550 // AT1G74950 // AT5G26920 // AT1G33760 // AT1G19050 // AT1G17380 // AT1G19180 // AT3G19580 // AT1G68840 // AT4G26080 // AT3G22275 // AT3G12830 // AT1G23140 // AT4G17490 // AT3G15500 // AT1G22190 // AT5G61600
GO:0010035	4.2e-07	P	response to inorganic substance	22	926	28362	4.1e-08	4.2e-07	// AT4G11280 // AT3G17790 // AT5G24380 // AT3G51860 // AT5G45340 // AT2G41010 // AT5G59550 // AT1G27730 // AT3G52450 // AT5G26920 // AT5G37770 // AT2G47190 // AT3G19580 // AT5G24030 // AT5G52050 // AT3G23920 // AT5G42380 // AT3G15500 // AT1G22190 // AT3G23250 // AT3G02840 // AT4G37260
GO:0009753	1.6e-06	P	response to jasmonic acid	11	225	28362	1.6e-07	1.6e-06	// AT4G11280 // AT1G61340 // AT1G74950 // AT5G47220 // AT1G30135 // AT3G15500 // AT3G23250 // AT1G17380 // AT1G19180 // AT3G22275 // AT4G37260
GO:0007165	1.6e-06	P	signal transduction	32	1965	28362	1.7e-07	1.6e-06	// AT5G47220 // AT1G30135 // AT4G17500 // AT3G49530 // AT1G72890 // AT5G58120 // AT1G73500 // AT3G50930 // AT5G59550 // AT1G74950 // AT5G41740 // AT5G26920 // AT3G04530 // AT1G33760 // AT1G19050 // AT1G17380 // AT1G19180 // AT3G19580 // AT1G68840 // AT5G47230 // AT4G26080 // AT3G08720 // AT2G33580 // AT2G32140 // AT3G22275 // AT3G12830 // AT1G23140 // AT1G72950 // AT4G17490 // AT3G15500 // AT1G22…
GO:0043207	2e-06	P	response to external biotic stimulus	24	1212	28362	2.6e-07	2e-06	// AT5G47220 // AT1G80840 // AT3G49530 // AT5G06320 // AT5G22250 // AT1G73500 // AT2G26020 // AT3G51860 // AT3G50930 // AT1G61340 // AT3G53810 // AT2G40140 // AT5G26920 // AT2G40000 // AT1G61800 // AT4G15210 // AT5G24590 // AT3G25780 // AT1G19180 // AT5G27420 // AT1G13609 // AT3G48520 // AT5G61600 // AT3G02840
GO:0051707	2e-06	P	response to other organism	24	1210	28362	2.5e-07	2e-06	// AT5G47220 // AT1G80840 // AT3G49530 // AT5G06320 // AT5G22250 // AT1G73500 // AT2G26020 // AT3G51860 // AT3G50930 // AT1G61340 // AT3G53810 // AT2G40140 // AT5G26920 // AT2G40000 // AT1G61800 // AT4G15210 // AT5G24590 // AT3G25780 // AT1G19180 // AT5G27420 // AT1G13609 // AT3G48520 // AT5G61600 // AT3G02840
GO:0044700	2e-06	P	single organism signaling	32	1995	28362	2.3e-07	2e-06	// AT5G47220 // AT1G30135 // AT4G17500 // AT3G49530 // AT1G72890 // AT5G58120 // AT1G73500 // AT3G50930 // AT5G59550 // AT1G74950 // AT5G41740 // AT5G26920 // AT3G04530 // AT1G33760 // AT1G19050 // AT1G17380 // AT1G19180 // AT3G19580 // AT1G68840 // AT5G47230 // AT4G26080 // AT3G08720 // AT2G33580 // AT2G32140 // AT3G22275 // AT3G12830 // AT1G23140 // AT1G72950 // AT4G17490 // AT3G15500 // AT1G22…
GO:0009414	2e-06	P	response to water deprivation	13	347	28362	2.3e-07	2e-06	// AT2G41010 // AT5G59550 // AT1G27730 // AT3G52450 // AT5G52050 // AT5G26920 // AT3G15500 // AT1G22190 // AT2G47190 // AT5G24030 // AT5G45340 // AT3G19580 // AT3G23920
GO:0023052	2e-06	P	signaling	32	1997	28362	2.4e-07	2e-06	// AT5G47220 // AT1G30135 // AT4G17500 // AT3G49530 // AT1G72890 // AT5G58120 // AT1G73500 // AT3G50930 // AT5G59550 // AT1G74950 // AT5G41740 // AT5G26920 // AT3G04530 // AT1G33760 // AT1G19050 // AT1G17380 // AT1G19180 // AT3G19580 // AT1G68840 // AT5G47230 // AT4G26080 // AT3G08720 // AT2G33580 // AT2G32140 // AT3G22275 // AT3G12830 // AT1G23140 // AT1G72950 // AT4G17490 // AT3G15500 // AT1G22…
GO:2001141	2e-06	P	regulation of RNA biosynthetic process	36	2445	28362	2.8e-07	2e-06	// AT3G50060 // AT1G30135 // AT1G80840 // AT3G49530 // AT5G47220 // AT5G59820 // AT1G51700 // AT1G68840 // AT1G73500 // AT3G46600 // AT4G17500 // AT1G61470 // AT1G74950 // AT2G40140 // AT5G26920 // AT1G33760 // AT2G47190 // AT1G68670 // AT5G22250 // AT1G19180 // AT3G19580 // AT1G19050 // AT5G47230 // AT1G17380 // AT1G27730 // AT5G62020 // AT3G46090 // AT3G22275 // AT5G04340 // AT4G17490 // AT3G15…
GO:0006355	2e-06	P	regulation of transcription, DNA-templated	36	2443	28362	2.8e-07	2e-06	// AT3G50060 // AT1G30135 // AT1G80840 // AT3G49530 // AT5G47220 // AT5G59820 // AT1G51700 // AT1G68840 // AT1G73500 // AT3G46600 // AT4G17500 // AT1G61470 // AT1G74950 // AT2G40140 // AT5G26920 // AT1G33760 // AT2G47190 // AT1G68670 // AT5G22250 // AT1G19180 // AT3G19580 // AT1G19050 // AT5G47230 // AT1G17380 // AT1G27730 // AT5G62020 // AT3G46090 // AT3G22275 // AT5G04340 // AT4G17490 // AT3G15…
GO:0009415	2e-06	P	response to water	13	355	28362	2.9e-07	2e-06	// AT2G41010 // AT5G59550 // AT1G27730 // AT3G52450 // AT5G52050 // AT5G26920 // AT3G15500 // AT1G22190 // AT2G47190 // AT5G24030 // AT5G45340 // AT3G19580 // AT3G23920
GO:1903506	2e-06	P	regulation of nucleic acid-templated transcription	36	2445	28362	2.8e-07	2e-06	// AT3G50060 // AT1G30135 // AT1G80840 // AT3G49530 // AT5G47220 // AT5G59820 // AT1G51700 // AT1G68840 // AT1G73500 // AT3G46600 // AT4G17500 // AT1G61470 // AT1G74950 // AT2G40140 // AT5G26920 // AT1G33760 // AT2G47190 // AT1G68670 // AT5G22250 // AT1G19180 // AT3G19580 // AT1G19050 // AT5G47230 // AT1G17380 // AT1G27730 // AT5G62020 // AT3G46090 // AT3G22275 // AT5G04340 // AT4G17490 // AT3G15…
GO:0051252	2.6e-06	P	regulation of RNA metabolic process	36	2474	28362	3.7e-07	2.6e-06	// AT3G50060 // AT1G30135 // AT1G80840 // AT3G49530 // AT5G47220 // AT5G59820 // AT1G51700 // AT1G68840 // AT1G73500 // AT3G46600 // AT4G17500 // AT1G61470 // AT1G74950 // AT2G40140 // AT5G26920 // AT1G33760 // AT2G47190 // AT1G68670 // AT5G22250 // AT1G19180 // AT3G19580 // AT1G19050 // AT5G47230 // AT1G17380 // AT1G27730 // AT5G62020 // AT3G46090 // AT3G22275 // AT5G04340 // AT4G17490 // AT3G15…
GO:0002376	3e-06	P	immune system process	13	369	28362	4.4e-07	3e-06	// AT5G47220 // AT1G80840 // AT3G49530 // AT3G52450 // AT5G06320 // AT5G26920 // AT2G33580 // AT5G37770 // AT3G50930 // AT5G24590 // AT2G01180 // AT2G40000 // AT5G27420
GO:0009607	3e-06	P	response to biotic stimulus	24	1253	28362	4.6e-07	3e-06	// AT5G47220 // AT1G80840 // AT3G49530 // AT5G06320 // AT5G22250 // AT1G73500 // AT2G26020 // AT3G51860 // AT3G50930 // AT1G61340 // AT3G53810 // AT2G40140 // AT5G26920 // AT2G40000 // AT1G61800 // AT4G15210 // AT5G24590 // AT3G25780 // AT1G19180 // AT5G27420 // AT1G13609 // AT3G48520 // AT5G61600 // AT3G02840
GO:0051171	3.4e-06	P	regulation of nitrogen compound metabolic process	38	2739	28362	5.3e-07	3.4e-06	// AT3G50060 // AT1G30135 // AT1G80840 // AT3G49530 // AT5G47220 // AT5G59820 // AT1G51700 // AT1G68840 // AT1G73500 // AT3G46600 // AT4G17500 // AT1G61470 // AT1G74950 // AT2G40140 // AT5G26920 // AT1G33760 // AT2G47190 // AT1G68670 // AT5G22250 // AT5G37770 // AT1G19180 // AT3G19580 // AT1G19050 // AT5G47230 // AT1G17380 // AT3G08720 // AT1G27730 // AT5G62020 // AT3G46090 // AT3G22275 // AT5G04…
GO:0031323	3.5e-06	P	regulation of cellular metabolic process	40	2980	28362	5.7e-07	3.5e-06	// AT3G50060 // AT1G30135 // AT1G80840 // AT3G49530 // AT5G47220 // AT5G59820 // AT1G51700 // AT1G68840 // AT1G73500 // AT3G46600 // AT4G17500 // AT2G41010 // AT1G61470 // AT1G74950 // AT2G40140 // AT5G26920 // AT1G33760 // AT2G47190 // AT1G68670 // AT5G22250 // AT5G37770 // AT1G19180 // AT1G61800 // AT1G19050 // AT5G47230 // AT1G17380 // AT3G08720 // AT1G27730 // AT5G62020 // AT3G46090 // AT3G22…
GO:0019219	3.8e-06	P	regulation of nucleobase-containing compound metabolic process	36	2529	28362	6.3e-07	3.8e-06	// AT3G50060 // AT1G30135 // AT1G80840 // AT3G49530 // AT5G47220 // AT5G59820 // AT1G51700 // AT1G68840 // AT1G73500 // AT3G46600 // AT4G17500 // AT1G61470 // AT1G74950 // AT2G40140 // AT5G26920 // AT1G33760 // AT2G47190 // AT1G68670 // AT5G22250 // AT1G19180 // AT3G19580 // AT1G19050 // AT5G47230 // AT1G17380 // AT1G27730 // AT5G62020 // AT3G46090 // AT3G22275 // AT5G04340 // AT4G17490 // AT3G15…
GO:2000112	4.2e-06	P	regulation of cellular macromolecule biosynthetic process	37	2657	28362	7.2e-07	4.2e-06	// AT3G50060 // AT1G30135 // AT1G80840 // AT3G49530 // AT5G47220 // AT5G59820 // AT1G51700 // AT1G68840 // AT1G73500 // AT3G46600 // AT4G17500 // AT1G61470 // AT1G74950 // AT2G40140 // AT5G26920 // AT1G33760 // AT2G47190 // AT1G68670 // AT5G22250 // AT1G19180 // AT3G19580 // AT1G19050 // AT5G47230 // AT1G17380 // AT3G08720 // AT1G27730 // AT5G62020 // AT3G46090 // AT3G22275 // AT5G04340 // AT4G17…
GO:0010556	4.5e-06	P	regulation of macromolecule biosynthetic process	37	2666	28362	7.8e-07	4.5e-06	// AT3G50060 // AT1G30135 // AT1G80840 // AT3G49530 // AT5G47220 // AT5G59820 // AT1G51700 // AT1G68840 // AT1G73500 // AT3G46600 // AT4G17500 // AT1G61470 // AT1G74950 // AT2G40140 // AT5G26920 // AT1G33760 // AT2G47190 // AT1G68670 // AT5G22250 // AT1G19180 // AT3G19580 // AT1G19050 // AT5G47230 // AT1G17380 // AT3G08720 // AT1G27730 // AT5G62020 // AT3G46090 // AT3G22275 // AT5G04340 // AT4G17…
GO:0097659	4.6e-06	P	nucleic acid-templated transcription	36	2561	28362	8.4e-07	4.6e-06	// AT3G50060 // AT1G30135 // AT1G80840 // AT3G49530 // AT5G47220 // AT5G59820 // AT1G51700 // AT1G68840 // AT1G73500 // AT3G46600 // AT4G17500 // AT1G61470 // AT1G74950 // AT2G40140 // AT5G26920 // AT1G33760 // AT2G47190 // AT1G68670 // AT5G22250 // AT1G19180 // AT3G19580 // AT1G19050 // AT5G47230 // AT1G17380 // AT1G27730 // AT5G62020 // AT3G46090 // AT3G22275 // AT5G04340 // AT4G17490 // AT3G15…
GO:0006351	4.6e-06	P	transcription, DNA-templated	36	2559	28362	8.3e-07	4.6e-06	// AT3G50060 // AT1G30135 // AT1G80840 // AT3G49530 // AT5G47220 // AT5G59820 // AT1G51700 // AT1G68840 // AT1G73500 // AT3G46600 // AT4G17500 // AT1G61470 // AT1G74950 // AT2G40140 // AT5G26920 // AT1G33760 // AT2G47190 // AT1G68670 // AT5G22250 // AT1G19180 // AT3G19580 // AT1G19050 // AT5G47230 // AT1G17380 // AT1G27730 // AT5G62020 // AT3G46090 // AT3G22275 // AT5G04340 // AT4G17490 // AT3G15…
GO:0032774	4.7e-06	P	RNA biosynthetic process	36	2566	28362	8.8e-07	4.7e-06	// AT3G50060 // AT1G30135 // AT1G80840 // AT3G49530 // AT5G47220 // AT5G59820 // AT1G51700 // AT1G68840 // AT1G73500 // AT3G46600 // AT4G17500 // AT1G61470 // AT1G74950 // AT2G40140 // AT5G26920 // AT1G33760 // AT2G47190 // AT1G68670 // AT5G22250 // AT1G19180 // AT3G19580 // AT1G19050 // AT5G47230 // AT1G17380 // AT1G27730 // AT5G62020 // AT3G46090 // AT3G22275 // AT5G04340 // AT4G17490 // AT3G15…
GO:0072359	4.8e-06	P	circulatory system development	5	26	28362	9.7e-07	4.8e-06	// AT4G11280 // AT5G61600 // AT4G17500 // AT4G17490 // AT5G47220
GO:0072358	4.8e-06	P	cardiovascular system development	5	26	28362	9.7e-07	4.8e-06	// AT4G11280 // AT5G61600 // AT4G17500 // AT4G17490 // AT5G47220
GO:0001944	4.8e-06	P	vasculature development	5	26	28362	9.7e-07	4.8e-06	// AT4G11280 // AT5G61600 // AT4G17500 // AT4G17490 // AT5G47220
GO:2000022	4.8e-06	P	regulation of jasmonic acid mediated signaling pathway	5	26	28362	9.7e-07	4.8e-06	// AT1G30135 // AT1G19180 // AT3G22275 // AT1G74950 // AT1G17380
GO:0009867	5.4e-06	P	jasmonic acid mediated signaling pathway	7	84	28362	1.1e-06	5.4e-06	// AT5G47220 // AT1G30135 // AT1G74950 // AT3G15500 // AT1G17380 // AT1G19180 // AT3G22275
GO:0031669	5.5e-06	P	cellular response to nutrient levels	9	170	28362	1.2e-06	5.5e-06	// AT2G27190 // AT5G27420 // AT3G04530 // AT3G49620 // AT3G05630 // AT2G47190 // AT3G52190 // AT4G33030 // AT2G02990
GO:0065007	5.5e-06	P	biological regulation	63	6062	28362	1.2e-06	5.5e-06	// AT5G24380 // AT3G50060 // AT3G17790 // AT1G80840 // AT3G49530 // AT5G47220 // AT5G59820 // AT1G51700 // AT1G72890 // AT3G08720 // AT1G30135 // AT1G73500 // AT2G26020 // AT3G46600 // AT3G50930 // AT4G17500 // AT3G52190 // AT5G45340 // AT5G59550 // AT2G41010 // AT1G61470 // AT1G74950 // AT5G52050 // AT5G41740 // AT1G22190 // AT2G40140 // AT5G26920 // AT2G36800 // AT1G33760 // AT2G47190 // AT1G19…
GO:0000160	6.1e-06	P	phosphorelay signal transduction system	10	225	28362	1.4e-06	6.1e-06	// AT5G47220 // AT5G47230 // AT4G17500 // AT4G17490 // AT1G68840 // AT1G73500 // AT1G22190 // AT1G33760 // AT1G19050 // AT5G61600
GO:0050794	6.1e-06	P	regulation of cellular process	54	4857	28362	1.4e-06	6.1e-06	// AT3G50060 // AT1G30135 // AT1G80840 // AT3G49530 // AT5G47220 // AT5G59820 // AT1G51700 // AT1G72890 // AT5G58120 // AT1G73500 // AT3G46600 // AT3G50930 // AT4G17500 // AT3G52190 // AT5G59550 // AT2G41010 // AT1G61470 // AT1G74950 // AT5G41740 // AT1G22190 // AT2G40140 // AT5G26920 // AT3G04530 // AT1G33760 // AT2G47190 // AT1G19050 // AT5G22250 // AT5G37770 // AT1G19180 // AT1G61800 // AT2G32…
GO:0071395	6.1e-06	P	cellular response to jasmonic acid stimulus	7	87	28362	1.4e-06	6.1e-06	// AT5G47220 // AT1G30135 // AT1G74950 // AT3G15500 // AT1G17380 // AT1G19180 // AT3G22275
GO:0031326	6.1e-06	P	regulation of cellular biosynthetic process	37	2734	28362	1.4e-06	6.1e-06	// AT3G50060 // AT1G30135 // AT1G80840 // AT3G49530 // AT5G47220 // AT5G59820 // AT1G51700 // AT1G68840 // AT1G73500 // AT3G46600 // AT4G17500 // AT1G61470 // AT1G74950 // AT2G40140 // AT5G26920 // AT1G33760 // AT2G47190 // AT1G68670 // AT5G22250 // AT1G19180 // AT3G19580 // AT1G19050 // AT5G47230 // AT1G17380 // AT3G08720 // AT1G27730 // AT5G62020 // AT3G46090 // AT3G22275 // AT5G04340 // AT4G17…
GO:0009889	7e-06	P	regulation of biosynthetic process	37	2752	28362	1.6e-06	7e-06	// AT3G50060 // AT1G30135 // AT1G80840 // AT3G49530 // AT5G47220 // AT5G59820 // AT1G51700 // AT1G68840 // AT1G73500 // AT3G46600 // AT4G17500 // AT1G61470 // AT1G74950 // AT2G40140 // AT5G26920 // AT1G33760 // AT2G47190 // AT1G68670 // AT5G22250 // AT1G19180 // AT3G19580 // AT1G19050 // AT5G47230 // AT1G17380 // AT3G08720 // AT1G27730 // AT5G62020 // AT3G46090 // AT3G22275 // AT5G04340 // AT4G17…
GO:0009873	9.6e-06	P	ethylene-activated signaling pathway	9	185	28362	2.3e-06	9.6e-06	// AT5G47220 // AT5G47230 // AT4G17500 // AT4G17490 // AT1G68840 // AT1G73500 // AT1G22190 // AT1G33760 // AT5G61600
GO:0016036	1.1e-05	P	cellular response to phosphate starvation	7	97	28362	2.7e-06	1.1e-05	// AT2G27190 // AT3G05630 // AT3G04530 // AT2G47190 // AT3G52190 // AT4G33030 // AT2G02990
GO:0010468	1.1e-05	P	regulation of gene expression	37	2814	28362	2.8e-06	1.1e-05	// AT3G50060 // AT1G30135 // AT1G80840 // AT3G49530 // AT5G47220 // AT5G59820 // AT1G51700 // AT1G68840 // AT1G73500 // AT3G46600 // AT4G17500 // AT1G61470 // AT1G74950 // AT2G40140 // AT5G26920 // AT1G33760 // AT2G47190 // AT1G68670 // AT5G22250 // AT1G19180 // AT3G19580 // AT1G19050 // AT5G47230 // AT1G17380 // AT3G08720 // AT1G27730 // AT5G62020 // AT3G46090 // AT3G22275 // AT5G04340 // AT4G17…
GO:0031667	1.1e-05	P	response to nutrient levels	9	190	28362	2.8e-06	1.1e-05	// AT2G27190 // AT5G27420 // AT3G04530 // AT3G49620 // AT3G05630 // AT2G47190 // AT3G52190 // AT4G33030 // AT2G02990
GO:0019222	1.1e-05	P	regulation of metabolic process	40	3181	28362	2.9e-06	1.1e-05	// AT3G50060 // AT1G30135 // AT1G80840 // AT3G49530 // AT5G47220 // AT5G59820 // AT1G51700 // AT1G68840 // AT1G73500 // AT3G46600 // AT4G17500 // AT2G41010 // AT1G61470 // AT1G74950 // AT2G40140 // AT5G26920 // AT1G33760 // AT2G47190 // AT1G68670 // AT5G22250 // AT5G37770 // AT1G19180 // AT1G61800 // AT1G19050 // AT5G47230 // AT1G17380 // AT3G08720 // AT1G27730 // AT5G62020 // AT3G46090 // AT3G22…
GO:0080134	1.5e-05	P	regulation of response to stress	11	316	28362	3.9e-06	1.5e-05	// AT5G47220 // AT1G30135 // AT1G80840 // AT3G49530 // AT5G52050 // AT5G26920 // AT1G17380 // AT5G24590 // AT1G19180 // AT3G22275 // AT1G74950
GO:0006817	1.6e-05	P	phosphate ion transport	5	36	28362	4.1e-06	1.6e-05	// AT2G38940 // AT2G32830 // AT3G52190 // AT2G22500 // AT5G09470
GO:0031668	1.8e-05	P	cellular response to extracellular stimulus	9	204	28362	4.9e-06	1.8e-05	// AT2G27190 // AT5G27420 // AT3G04530 // AT3G49620 // AT3G05630 // AT2G47190 // AT3G52190 // AT4G33030 // AT2G02990
GO:0080090	1.9e-05	P	regulation of primary metabolic process	37	2889	28362	5e-06	1.9e-05	// AT3G50060 // AT1G30135 // AT1G80840 // AT3G49530 // AT5G47220 // AT5G59820 // AT1G51700 // AT1G68840 // AT1G73500 // AT3G46600 // AT4G17500 // AT1G61470 // AT1G74950 // AT2G40140 // AT5G26920 // AT1G33760 // AT2G47190 // AT1G68670 // AT5G22250 // AT1G19180 // AT3G19580 // AT1G19050 // AT5G47230 // AT1G17380 // AT3G08720 // AT1G27730 // AT5G62020 // AT3G46090 // AT3G22275 // AT5G04340 // AT4G17…
GO:0009267	1.9e-05	P	cellular response to starvation	8	153	28362	5.1e-06	1.9e-05	// AT2G27190 // AT3G04530 // AT3G49620 // AT3G05630 // AT2G47190 // AT3G52190 // AT4G33030 // AT2G02990
GO:0071369	1.9e-05	P	cellular response to ethylene stimulus	9	206	28362	5.3e-06	1.9e-05	// AT5G47220 // AT5G47230 // AT4G17500 // AT4G17490 // AT1G68840 // AT1G73500 // AT1G22190 // AT1G33760 // AT5G61600
GO:0034654	1.9e-05	P	nucleobase-containing compound biosynthetic process	36	2781	28362	5.5e-06	1.9e-05	// AT3G50060 // AT1G30135 // AT1G80840 // AT3G49530 // AT5G47220 // AT5G59820 // AT1G51700 // AT1G68840 // AT1G73500 // AT3G46600 // AT4G17500 // AT1G61470 // AT1G74950 // AT2G40140 // AT5G26920 // AT1G33760 // AT2G47190 // AT1G68670 // AT5G22250 // AT1G19180 // AT3G19580 // AT1G19050 // AT5G47230 // AT1G17380 // AT1G27730 // AT5G62020 // AT3G46090 // AT3G22275 // AT5G04340 // AT4G17490 // AT3G15…
GO:0071496	2e-05	P	cellular response to external stimulus	9	208	28362	5.7e-06	2e-05	// AT2G27190 // AT5G27420 // AT3G04530 // AT3G49620 // AT3G05630 // AT2G47190 // AT3G52190 // AT4G33030 // AT2G02990
GO:0042594	2.6e-05	P	response to starvation	8	162	28362	7.6e-06	2.6e-05	// AT2G27190 // AT3G04530 // AT3G49620 // AT3G05630 // AT2G47190 // AT3G52190 // AT4G33030 // AT2G02990
GO:0071229	2.8e-05	P	cellular response to acid chemical	13	485	28362	8.1e-06	2.8e-05	// AT5G47220 // AT1G30135 // AT5G59550 // AT1G74950 // AT1G17380 // AT1G23140 // AT5G26920 // AT3G15500 // AT3G50930 // AT1G19180 // AT3G22275 // AT3G19580 // AT4G26080
GO:0050789	3e-05	P	regulation of biological process	55	5306	28362	9e-06	3e-05	// AT3G50060 // AT1G30135 // AT1G80840 // AT3G49530 // AT5G47220 // AT5G59820 // AT1G51700 // AT1G72890 // AT5G58120 // AT1G73500 // AT3G46600 // AT3G50930 // AT4G17500 // AT3G52190 // AT5G59550 // AT2G41010 // AT1G61470 // AT1G74950 // AT5G52050 // AT5G41740 // AT1G22190 // AT2G40140 // AT5G26920 // AT3G04530 // AT1G33760 // AT2G47190 // AT1G19050 // AT5G22250 // AT5G37770 // AT1G19180 // AT1G61…
GO:0009991	3.5e-05	P	response to extracellular stimulus	9	225	28362	1e-05	3.5e-05	// AT2G27190 // AT5G27420 // AT3G04530 // AT3G49620 // AT3G05630 // AT2G47190 // AT3G52190 // AT4G33030 // AT2G02990
GO:0009737	3.6e-05	P	response to abscisic acid	14	578	28362	1.1e-05	3.6e-05	// AT1G61340 // AT5G59550 // AT4G26080 // AT2G38940 // AT5G37770 // AT1G23140 // AT5G26920 // AT2G47190 // AT1G68670 // AT1G27730 // AT4G37260 // AT5G52050 // AT3G19580 // AT5G27420
GO:0060255	3.7e-05	P	regulation of macromolecule metabolic process	37	2998	28362	1.2e-05	3.7e-05	// AT3G50060 // AT1G30135 // AT1G80840 // AT3G49530 // AT5G47220 // AT5G59820 // AT1G51700 // AT1G68840 // AT1G73500 // AT3G46600 // AT4G17500 // AT1G61470 // AT1G74950 // AT2G40140 // AT5G26920 // AT1G33760 // AT2G47190 // AT1G68670 // AT5G22250 // AT1G19180 // AT3G19580 // AT1G19050 // AT5G47230 // AT1G17380 // AT3G08720 // AT1G27730 // AT5G62020 // AT3G46090 // AT3G22275 // AT5G04340 // AT4G17…
GO:0097305	3.8e-05	P	response to alcohol	14	583	28362	1.2e-05	3.8e-05	// AT1G61340 // AT5G59550 // AT4G26080 // AT2G38940 // AT5G37770 // AT1G23140 // AT5G26920 // AT2G47190 // AT1G68670 // AT1G27730 // AT4G37260 // AT5G52050 // AT3G19580 // AT5G27420
GO:0031347	4.3e-05	P	regulation of defense response	9	233	28362	1.4e-05	4.3e-05	// AT5G47220 // AT1G30135 // AT1G80840 // AT1G74950 // AT5G26920 // AT1G17380 // AT5G24590 // AT1G19180 // AT3G22275
GO:0009617	4.9e-05	P	response to bacterium	12	441	28362	1.6e-05	4.9e-05	// AT5G47220 // AT1G61340 // AT2G40000 // AT1G80840 // AT5G27420 // AT5G06320 // AT5G22250 // AT3G53810 // AT5G26920 // AT3G50930 // AT5G24590 // AT1G19180
GO:1901362	5.2e-05	P	organic cyclic compound biosynthetic process	38	3174	28362	1.7e-05	5.2e-05	// AT3G50060 // AT1G30135 // AT1G80840 // AT3G49530 // AT5G47220 // AT5G59820 // AT1G51700 // AT1G68840 // AT1G73500 // AT3G46600 // AT4G17500 // AT5G45340 // AT1G61470 // AT1G74950 // AT2G40140 // AT5G26920 // AT1G33760 // AT2G47190 // AT1G68670 // AT5G22250 // AT1G19180 // AT3G19580 // AT1G19050 // AT5G47230 // AT5G22630 // AT1G17380 // AT1G27730 // AT5G62020 // AT3G46090 // AT3G22275 // AT5G04…
GO:0019438	5.4e-05	P	aromatic compound biosynthetic process	37	3058	28362	1.8e-05	5.4e-05	// AT3G50060 // AT1G30135 // AT1G80840 // AT3G49530 // AT5G47220 // AT5G59820 // AT1G51700 // AT1G68840 // AT1G73500 // AT3G46600 // AT4G17500 // AT1G61470 // AT1G74950 // AT2G40140 // AT5G26920 // AT1G33760 // AT2G47190 // AT1G68670 // AT5G22250 // AT1G19180 // AT3G19580 // AT1G19050 // AT5G47230 // AT5G22630 // AT1G17380 // AT1G27730 // AT5G62020 // AT3G46090 // AT3G22275 // AT5G04340 // AT4G17…
GO:0044699	5.6e-05	P	single-organism process	82	9448	28362	1.9e-05	5.6e-05	// AT3G50060 // AT3G17790 // AT4G17500 // AT3G49530 // AT5G64000 // AT4G11280 // AT5G14450 // AT3G08720 // AT5G47220 // AT1G30135 // AT1G73500 // AT5G24380 // AT3G51860 // AT1G30370 // AT1G61890 // AT3G50930 // AT3G52190 // AT5G45340 // AT3G16860 // AT5G59550 // AT2G27190 // AT2G41010 // AT2G33580 // AT1G74950 // AT3G52450 // AT3G15500 // AT5G52050 // AT1G22190 // AT5G41740 // AT3G53810 // AT5G26…
GO:0018130	6.2e-05	P	heterocycle biosynthetic process	36	2957	28362	2.1e-05	6.2e-05	// AT3G50060 // AT1G30135 // AT1G80840 // AT3G49530 // AT5G47220 // AT5G59820 // AT1G51700 // AT1G68840 // AT1G73500 // AT3G46600 // AT4G17500 // AT1G61470 // AT1G74950 // AT2G40140 // AT5G26920 // AT1G33760 // AT2G47190 // AT1G68670 // AT5G22250 // AT1G19180 // AT3G19580 // AT1G19050 // AT5G47230 // AT1G17380 // AT1G27730 // AT5G62020 // AT3G46090 // AT3G22275 // AT5G04340 // AT4G17490 // AT3G15…
GO:0045087	8.4e-05	P	innate immune response	10	323	28362	2.9e-05	8.4e-05	// AT5G47220 // AT3G49530 // AT5G06320 // AT5G26920 // AT5G37770 // AT3G50930 // AT2G33580 // AT2G01180 // AT2G40000 // AT5G27420
GO:0015698	8.5e-05	P	inorganic anion transport	6	95	28362	2.9e-05	8.5e-05	// AT2G38940 // AT2G32830 // AT5G09470 // AT5G24030 // AT3G52190 // AT2G22500
GO:1901701	8.7e-05	P	cellular response to oxygen-containing compound	14	635	28362	3e-05	8.7e-05	// AT5G47220 // AT1G30135 // AT5G59550 // AT1G74950 // AT1G17380 // AT1G23140 // AT5G26920 // AT3G15500 // AT3G50930 // AT2G33580 // AT1G19180 // AT3G22275 // AT3G19580 // AT4G26080
GO:0051704	0.0001	P	multi-organism process	24	1631	28362	3.7e-05	0.0001	// AT5G47220 // AT1G80840 // AT3G49530 // AT5G06320 // AT5G22250 // AT1G73500 // AT2G26020 // AT3G51860 // AT3G50930 // AT1G61340 // AT3G53810 // AT2G40140 // AT5G26920 // AT2G40000 // AT1G61800 // AT4G15210 // AT5G24590 // AT3G25780 // AT1G19180 // AT5G27420 // AT1G13609 // AT3G48520 // AT5G61600 // AT3G02840
GO:0006955	0.0001	P	immune response	10	333	28362	3.7e-05	0.0001	// AT5G47220 // AT3G49530 // AT5G06320 // AT5G26920 // AT5G37770 // AT3G50930 // AT2G33580 // AT2G01180 // AT2G40000 // AT5G27420
GO:0009751	0.00012	P	response to salicylic acid	8	209	28362	4.4e-05	0.00012	// AT3G50060 // AT1G61340 // AT1G80840 // AT5G06320 // AT2G47190 // AT3G50930 // AT2G40000 // AT4G37260
GO:0002252	0.00018	P	immune effector process	5	67	28362	6.6e-05	0.00018	// AT5G24590 // AT5G47220 // AT1G80840 // AT3G52450 // AT5G06320
GO:0009966	0.00021	P	regulation of signal transduction	8	227	28362	7.7e-05	0.00021	// AT1G30135 // AT4G26080 // AT5G26920 // AT1G17380 // AT1G19180 // AT3G22275 // AT1G74950 // AT3G49530
GO:0006820	0.00021	P	anion transport	8	227	28362	7.7e-05	0.00021	// AT2G38940 // AT2G32830 // AT5G09470 // AT5G24030 // AT3G52190 // AT5G52050 // AT1G61800 // AT2G22500
GO:0009411	0.00021	P	response to UV	6	115	28362	8.1e-05	0.00021	// AT5G59820 // AT1G35210 // AT5G26920 // AT2G22880 // AT3G50930 // AT2G01180
GO:0023051	0.00022	P	regulation of signaling	8	231	28362	8.7e-05	0.00022	// AT1G30135 // AT4G26080 // AT5G26920 // AT1G17380 // AT1G19180 // AT3G22275 // AT1G74950 // AT3G49530
GO:1902679	0.00022	P	negative regulation of RNA biosynthetic process	8	231	28362	8.7e-05	0.00022	// AT1G30135 // AT1G80840 // AT1G74950 // AT1G68840 // AT1G17380 // AT1G19180 // AT3G19580 // AT1G27730
GO:1903507	0.00022	P	negative regulation of nucleic acid-templated transcription	8	231	28362	8.7e-05	0.00022	// AT1G30135 // AT1G80840 // AT1G74950 // AT1G68840 // AT1G17380 // AT1G19180 // AT3G19580 // AT1G27730
GO:0051253	0.00023	P	negative regulation of RNA metabolic process	8	232	28362	9e-05	0.00023	// AT1G30135 // AT1G80840 // AT1G74950 // AT1G68840 // AT1G17380 // AT1G19180 // AT3G19580 // AT1G27730
GO:0010224	0.00023	P	response to UV-B	5	72	28362	9.1e-05	0.00023	// AT5G59820 // AT2G01180 // AT2G22880 // AT1G35210 // AT5G26920
GO:0010646	0.00023	P	regulation of cell communication	8	234	28362	9.5e-05	0.00023	// AT1G30135 // AT4G26080 // AT5G26920 // AT1G17380 // AT1G19180 // AT3G22275 // AT1G74950 // AT3G49530
GO:0006979	0.00024	P	response to oxidative stress	11	453	28362	9.7e-05	0.00024	// AT4G11280 // AT3G17790 // AT3G46090 // AT1G27730 // AT4G17490 // AT5G42380 // AT5G59820 // AT3G28340 // AT5G37770 // AT3G02840 // AT2G40000
GO:0009409	0.00028	P	response to cold	10	384	28362	0.00012	0.00028	// AT5G47230 // AT3G49530 // AT4G34150 // AT2G40140 // AT5G59820 // AT1G22190 // AT5G37770 // AT3G08720 // AT1G27730 // AT4G26080
GO:0045934	0.00034	P	negative regulation of nucleobase-containing compound metabolic process	8	249	28362	0.00014	0.00034	// AT1G30135 // AT1G80840 // AT1G74950 // AT1G68840 // AT1G17380 // AT1G19180 // AT3G19580 // AT1G27730
GO:0044763	0.00037	P	single-organism cellular process	60	6591	28362	0.00015	0.00037	// AT3G50060 // AT3G17790 // AT4G17500 // AT3G49530 // AT5G64000 // AT4G11280 // AT1G72890 // AT3G08720 // AT5G47220 // AT1G30135 // AT1G73500 // AT2G33580 // AT3G51860 // AT3G50930 // AT3G52190 // AT5G45340 // AT2G27190 // AT2G41010 // AT5G59550 // AT1G74950 // AT3G15500 // AT5G41740 // AT1G22190 // AT5G26920 // AT3G49620 // AT3G04530 // AT1G33760 // AT2G47190 // AT1G19050 // AT1G17380 // AT1G19…
GO:0098542	0.00037	P	defense response to other organism	16	936	28362	0.00016	0.00037	// AT2G26020 // AT5G47220 // AT2G40000 // AT1G80840 // AT3G49530 // AT5G06320 // AT5G22250 // AT1G13609 // AT3G53810 // AT2G40140 // AT5G26920 // AT3G48520 // AT5G61600 // AT5G24590 // AT1G19180 // AT5G27420
GO:0048583	0.00037	P	regulation of response to stimulus	12	565	28362	0.00016	0.00037	// AT5G47220 // AT1G30135 // AT1G80840 // AT4G26080 // AT5G52050 // AT5G26920 // AT1G17380 // AT5G24590 // AT1G19180 // AT3G22275 // AT1G74950 // AT3G49530
GO:0016070	0.00039	P	RNA metabolic process	37	3403	28362	0.00017	0.00039	// AT3G50060 // AT1G30135 // AT1G80840 // AT3G49530 // AT5G47220 // AT5G59820 // AT1G51700 // AT1G68840 // AT1G73500 // AT3G46600 // AT4G17500 // AT1G61470 // AT1G74950 // AT2G40140 // AT5G26920 // AT1G33760 // AT2G47190 // AT1G68670 // AT5G22250 // AT1G19180 // AT3G19580 // AT1G19050 // AT5G47230 // AT1G17380 // AT1G27730 // AT5G62020 // AT3G46090 // AT3G22275 // AT5G04340 // AT4G17490 // AT3G15…
GO:0033993	0.00052	P	response to lipid	14	772	28362	0.00023	0.00052	// AT1G61340 // AT5G59550 // AT4G26080 // AT2G38940 // AT5G37770 // AT1G23140 // AT5G26920 // AT2G47190 // AT1G68670 // AT1G27730 // AT4G37260 // AT5G52050 // AT3G19580 // AT5G27420
GO:0042742	0.00069	P	defense response to bacterium	9	354	28362	0.0003	0.00069	// AT5G47220 // AT2G40000 // AT1G80840 // AT5G27420 // AT5G06320 // AT5G22250 // AT3G53810 // AT5G26920 // AT1G19180
GO:0006970	0.001	P	response to osmotic stress	12	636	28362	0.00046	0.001	// AT1G61340 // AT2G41010 // AT1G27730 // AT5G59820 // AT3G08720 // AT1G73500 // AT1G22190 // AT2G47190 // AT5G24030 // AT3G25780 // AT3G23250 // AT3G19580
GO:0009266	0.0013	P	response to temperature stimulus	11	559	28362	0.00056	0.0013	// AT4G17250 // AT5G47230 // AT3G49530 // AT4G34150 // AT2G40140 // AT5G59820 // AT1G22190 // AT5G37770 // AT3G08720 // AT1G27730 // AT4G26080
GO:0090304	0.0013	P	nucleic acid metabolic process	38	3768	28362	0.0006	0.0013	// AT3G50060 // AT1G30135 // AT1G80840 // AT3G49530 // AT5G47220 // AT5G59820 // AT1G51700 // AT1G68840 // AT1G73500 // AT3G46600 // AT4G17500 // AT1G61470 // AT1G74950 // AT1G75230 // AT2G40140 // AT5G26920 // AT1G33760 // AT2G47190 // AT1G68670 // AT5G22250 // AT1G19180 // AT3G19580 // AT1G19050 // AT5G47230 // AT1G17380 // AT1G27730 // AT5G62020 // AT3G46090 // AT3G22275 // AT5G04340 // AT4G17…
GO:0035556	0.0014	P	intracellular signal transduction	12	660	28362	0.00063	0.0014	// AT1G68840 // AT5G47220 // AT5G47230 // AT4G17500 // AT4G17490 // AT5G61600 // AT3G04530 // AT1G73500 // AT1G22190 // AT1G33760 // AT1G19050 // AT3G08720
GO:0007568	0.0015	P	aging	6	174	28362	0.00069	0.0015	// AT4G11280 // AT2G17850 // AT1G73500 // AT3G49620 // AT4G26200 // AT2G02990
GO:0009651	0.0015	P	response to salt stress	11	574	28362	0.0007	0.0015	// AT1G61340 // AT2G41010 // AT1G27730 // AT5G59820 // AT3G08720 // AT1G73500 // AT2G47190 // AT5G24030 // AT3G25780 // AT3G23250 // AT3G19580
GO:0010558	0.0022	P	negative regulation of macromolecule biosynthetic process	8	339	28362	0.001	0.0022	// AT1G30135 // AT1G80840 // AT1G74950 // AT1G68840 // AT1G17380 // AT1G19180 // AT3G19580 // AT1G27730
GO:0031327	0.0029	P	negative regulation of cellular biosynthetic process	8	355	28362	0.0014	0.0029	// AT1G30135 // AT1G80840 // AT1G74950 // AT1G68840 // AT1G17380 // AT1G19180 // AT3G19580 // AT1G27730
GO:0051172	0.003	P	negative regulation of nitrogen compound metabolic process	8	356	28362	0.0014	0.003	// AT1G30135 // AT1G80840 // AT1G74950 // AT1G68840 // AT1G17380 // AT1G19180 // AT3G19580 // AT1G27730
GO:0009890	0.0032	P	negative regulation of biosynthetic process	8	360	28362	0.0015	0.0032	// AT1G30135 // AT1G80840 // AT1G74950 // AT1G68840 // AT1G17380 // AT1G19180 // AT3G19580 // AT1G27730
GO:0009416	0.0035	P	response to light stimulus	12	744	28362	0.0017	0.0035	// AT1G27730 // AT4G17490 // AT5G59820 // AT1G35210 // AT5G26920 // AT3G49620 // AT2G22880 // AT5G37770 // AT3G50930 // AT2G01180 // AT5G45340 // AT1G61800
GO:0009642	0.0038	P	response to light intensity	5	144	28362	0.0019	0.0038	// AT5G59820 // AT5G37770 // AT1G61800 // AT4G17490 // AT1G27730
GO:0033554	0.0039	P	cellular response to stress	13	858	28362	0.0019	0.0039	// AT2G27190 // AT3G49530 // AT1G75230 // AT3G04530 // AT5G26920 // AT3G49620 // AT3G05630 // AT2G47190 // AT3G50930 // AT2G01180 // AT3G52190 // AT4G33030 // AT2G02990
GO:0009314	0.0047	P	response to radiation	12	772	28362	0.0023	0.0047	// AT1G27730 // AT4G17490 // AT5G59820 // AT1G35210 // AT5G26920 // AT3G49620 // AT2G22880 // AT5G37770 // AT3G50930 // AT2G01180 // AT5G45340 // AT1G61800
GO:0050801	0.0053	P	ion homeostasis	6	229	28362	0.0027	0.0053	// AT3G17790 // AT5G24380 // AT3G51860 // AT1G68670 // AT5G24030 // AT5G04340
GO:0016311	0.0055	P	dephosphorylation	5	158	28362	0.0028	0.0055	// AT4G33920 // AT2G27190 // AT3G62260 // AT4G26080 // AT5G64000
GO:0014070	0.0061	P	response to organic cyclic compound	8	405	28362	0.0031	0.0061	// AT3G50060 // AT1G61340 // AT1G80840 // AT5G06320 // AT2G47190 // AT3G50930 // AT2G40000 // AT4G37260
GO:0000302	0.0066	P	response to reactive oxygen species	5	166	28362	0.0034	0.0066	// AT3G02840 // AT5G42380 // AT3G17790 // AT5G37770 // AT4G17490
GO:0031324	0.0066	P	negative regulation of cellular metabolic process	8	412	28362	0.0034	0.0066	// AT1G30135 // AT1G80840 // AT1G74950 // AT1G68840 // AT1G17380 // AT1G19180 // AT3G19580 // AT1G27730
GO:0009814	0.0072	P	defense response, incompatible interaction	5	170	28362	0.0038	0.0072	// AT5G06320 // AT5G26920 // AT3G49530 // AT2G40000 // AT5G27420
GO:0006139	0.0073	P	nucleobase-containing compound metabolic process	38	4178	28362	0.0039	0.0073	// AT3G50060 // AT1G30135 // AT1G80840 // AT3G49530 // AT5G47220 // AT5G59820 // AT1G51700 // AT1G68840 // AT1G73500 // AT3G46600 // AT4G17500 // AT1G61470 // AT1G74950 // AT1G75230 // AT2G40140 // AT5G26920 // AT1G33760 // AT2G47190 // AT1G68670 // AT5G22250 // AT1G19180 // AT3G19580 // AT1G19050 // AT5G47230 // AT1G17380 // AT1G27730 // AT5G62020 // AT3G46090 // AT3G22275 // AT5G04340 // AT4G17…
GO:0044237	0.0087	P	cellular metabolic process	75	9879	28362	0.0046	0.0087	// AT3G50060 // AT1G30135 // AT1G80840 // AT3G49530 // AT5G64000 // AT4G11280 // AT5G59820 // AT1G51700 // AT5G47220 // AT1G68840 // AT3G62260 // AT1G73500 // AT2G33580 // AT3G46600 // AT1G10550 // AT5G47610 // AT5G45340 // AT3G23730 // AT5G59550 // AT2G27190 // AT2G41010 // AT1G61470 // AT1G74950 // AT3G52450 // AT3G15500 // AT4G17490 // AT1G75230 // AT3G53810 // AT2G40140 // AT5G26920 // AT3G04…
GO:0009059	0.0087	P	macromolecule biosynthetic process	40	4511	28362	0.0046	0.0087	// AT3G50060 // AT1G30135 // AT1G80840 // AT3G49530 // AT5G47220 // AT5G59820 // AT1G51700 // AT1G68840 // AT1G73500 // AT3G46600 // AT4G17500 // AT1G61470 // AT1G74950 // AT2G40140 // AT5G26920 // AT1G33760 // AT2G47190 // AT1G68670 // AT5G22250 // AT1G19180 // AT3G19580 // AT1G19050 // AT5G47230 // AT1G17380 // AT3G28340 // AT3G08720 // AT1G27730 // AT5G62020 // AT3G46090 // AT3G22275 // AT5G04…
GO:0044767	0.0097	P	single-organism developmental process	30	3131	28362	0.0052	0.0097	// AT3G50060 // AT4G17500 // AT3G49530 // AT4G11280 // AT5G47220 // AT1G73500 // AT5G24380 // AT1G30370 // AT5G45340 // AT1G27730 // AT3G15500 // AT3G53810 // AT3G49620 // AT5G37770 // AT1G19050 // AT1G19180 // AT3G19580 // AT4G13395 // AT2G17850 // AT4G01360 // AT5G52050 // AT5G04340 // AT3G12830 // AT4G17490 // AT3G48520 // AT3G05630 // AT5G61600 // AT5G24590 // AT2G02990 // AT4G26200
GO:0048878	0.0099	P	chemical homeostasis	7	352	28362	0.0054	0.0099	// AT3G17790 // AT5G24380 // AT3G51860 // AT1G68670 // AT5G24030 // AT5G45340 // AT5G04340
GO:0006811	0.0099	P	ion transport	10	645	28362	0.0054	0.0099	// AT2G38940 // AT5G24030 // AT3G51860 // AT2G32830 // AT5G09470 // AT1G27770 // AT3G52190 // AT5G52050 // AT1G61800 // AT2G22500
GO:1901360	0.01	P	organic cyclic compound metabolic process	41	4700	28362	0.0055	0.01	// AT3G50060 // AT1G30135 // AT1G80840 // AT3G49530 // AT5G47220 // AT5G59820 // AT1G51700 // AT1G68840 // AT1G73500 // AT3G46600 // AT4G17500 // AT5G45340 // AT1G61470 // AT1G74950 // AT1G75230 // AT2G40140 // AT5G26920 // AT2G36800 // AT1G33760 // AT2G47190 // AT1G19050 // AT5G22250 // AT1G19180 // AT3G19580 // AT1G68670 // AT5G47230 // AT5G22630 // AT1G17380 // AT1G27730 // AT5G62020 // AT3G46…
GO:1901576	0.011	P	organic substance biosynthetic process	49	5913	28362	0.0061	0.011	// AT3G50060 // AT1G30135 // AT1G80840 // AT3G49530 // AT4G11280 // AT5G59820 // AT1G51700 // AT5G47220 // AT1G68840 // AT1G73500 // AT3G46600 // AT4G17500 // AT5G45340 // AT1G61470 // AT1G74950 // AT1G22190 // AT2G40140 // AT5G26920 // AT1G33760 // AT2G47190 // AT1G19050 // AT5G22250 // AT1G19180 // AT3G19580 // AT1G68670 // AT5G47230 // AT5G22630 // AT1G17380 // AT3G28340 // AT3G08720 // AT3G25…
GO:0034645	0.012	P	cellular macromolecule biosynthetic process	39	4455	28362	0.0065	0.012	// AT3G50060 // AT1G30135 // AT1G80840 // AT3G49530 // AT5G47220 // AT5G59820 // AT1G51700 // AT1G68840 // AT1G73500 // AT3G46600 // AT4G17500 // AT1G61470 // AT1G74950 // AT2G40140 // AT5G26920 // AT1G33760 // AT2G47190 // AT1G68670 // AT5G22250 // AT1G19180 // AT3G19580 // AT1G19050 // AT5G47230 // AT1G17380 // AT4G24000 // AT3G08720 // AT1G27730 // AT5G62020 // AT3G46090 // AT3G22275 // AT5G04…
GO:0055085	0.012	P	transmembrane transport	10	667	28362	0.0067	0.012	// AT1G61890 // AT2G38940 // AT5G24030 // AT5G24380 // AT2G32830 // AT5G09470 // AT1G27770 // AT5G52050 // AT1G61800 // AT2G22500
GO:0009408	0.013	P	response to heat	5	199	28362	0.0071	0.013	// AT5G59820 // AT4G17250 // AT5G37770 // AT4G26080 // AT3G08720
GO:0010557	0.013	P	positive regulation of macromolecule biosynthetic process	7	373	28362	0.0073	0.013	// AT5G47220 // AT5G47230 // AT4G17500 // AT5G61600 // AT1G73500 // AT2G47190 // AT3G08720
GO:0032502	0.014	P	developmental process	30	3233	28362	0.0082	0.014	// AT3G50060 // AT4G17500 // AT3G49530 // AT4G11280 // AT5G47220 // AT1G73500 // AT5G24380 // AT1G30370 // AT5G45340 // AT1G27730 // AT3G15500 // AT3G53810 // AT3G49620 // AT5G37770 // AT1G19050 // AT1G19180 // AT3G19580 // AT4G13395 // AT2G17850 // AT4G01360 // AT5G52050 // AT5G04340 // AT3G12830 // AT4G17490 // AT3G48520 // AT3G05630 // AT5G61600 // AT5G24590 // AT2G02990 // AT4G26200
GO:0010605	0.014	P	negative regulation of macromolecule metabolic process	8	480	28362	0.0083	0.014	// AT1G30135 // AT1G80840 // AT1G74950 // AT1G68840 // AT1G17380 // AT1G19180 // AT3G19580 // AT1G27730
GO:0010628	0.014	P	positive regulation of gene expression	7	383	28362	0.0083	0.014	// AT5G47220 // AT5G47230 // AT4G17500 // AT5G61600 // AT1G73500 // AT2G47190 // AT3G08720
GO:0009987	0.015	P	cellular process	91	12771	28362	0.009	0.015	// AT3G50060 // AT1G80840 // AT3G49530 // AT1G51700 // AT5G58120 // AT1G73500 // AT3G46600 // AT5G47610 // AT1G74950 // AT3G49620 // AT1G19050 // AT1G19180 // AT4G15210 // AT3G28340 // AT5G24030 // AT5G04340 // AT5G27420 // AT4G33920 // AT3G48520 // AT4G37260 // AT4G11280 // AT1G30135 // AT5G06320 // AT5G59550 // AT1G75230 // AT3G53810 // AT5G26920 // AT2G47190 // AT5G67080 // AT1G07150 // AT3G25…
GO:0048523	0.016	P	negative regulation of cellular process	9	594	28362	0.0094	0.016	// AT1G30135 // AT1G80840 // AT1G27730 // AT1G68840 // AT1G17380 // AT4G26080 // AT1G19180 // AT3G19580 // AT1G74950
GO:0098771	0.016	P	inorganic ion homeostasis	5	215	28362	0.0097	0.016	// AT5G24380 // AT3G17790 // AT1G68670 // AT3G51860 // AT5G04340
GO:0031328	0.016	P	positive regulation of cellular biosynthetic process	7	396	28362	0.0098	0.016	// AT5G47220 // AT5G47230 // AT4G17500 // AT5G61600 // AT1G73500 // AT2G47190 // AT3G08720
GO:0006073	0.017	P	cellular glucan metabolic process	5	218	28362	0.01	0.017	// AT4G24000 // AT3G23730 // AT3G23920 // AT4G15210 // AT1G10550
GO:0046483	0.017	P	heterocycle metabolic process	38	4433	28362	0.01	0.017	// AT3G50060 // AT1G30135 // AT1G80840 // AT3G49530 // AT5G47220 // AT5G59820 // AT1G51700 // AT1G68840 // AT1G73500 // AT3G46600 // AT4G17500 // AT1G61470 // AT1G74950 // AT1G75230 // AT2G40140 // AT5G26920 // AT1G33760 // AT2G47190 // AT1G68670 // AT5G22250 // AT1G19180 // AT3G19580 // AT1G19050 // AT5G47230 // AT1G17380 // AT1G27730 // AT5G62020 // AT3G46090 // AT3G22275 // AT5G04340 // AT4G17…
GO:0044271	0.017	P	cellular nitrogen compound biosynthetic process	38	4436	28362	0.01	0.017	// AT3G50060 // AT1G30135 // AT1G80840 // AT3G49530 // AT5G47220 // AT5G59820 // AT1G51700 // AT1G68840 // AT1G73500 // AT3G46600 // AT4G17500 // AT1G61470 // AT1G74950 // AT2G40140 // AT5G26920 // AT1G33760 // AT2G47190 // AT1G68670 // AT5G22250 // AT1G19180 // AT3G19580 // AT1G19050 // AT5G47230 // AT1G17380 // AT3G08720 // AT1G27730 // AT5G62020 // AT3G46090 // AT3G22275 // AT5G04340 // AT4G17…
GO:0044042	0.017	P	glucan metabolic process	5	218	28362	0.01	0.017	// AT4G24000 // AT3G23730 // AT3G23920 // AT4G15210 // AT1G10550
GO:0051173	0.017	P	positive regulation of nitrogen compound metabolic process	7	399	28362	0.01	0.017	// AT5G47220 // AT5G47230 // AT4G17500 // AT5G61600 // AT1G73500 // AT2G47190 // AT3G08720
GO:0044707	0.017	P	single-multicellular organism process	27	2875	28362	0.01	0.017	// AT3G50060 // AT4G17500 // AT3G49530 // AT4G11280 // AT5G47220 // AT1G73500 // AT5G24380 // AT1G30370 // AT5G45340 // AT1G27730 // AT3G15500 // AT3G53810 // AT5G37770 // AT1G19050 // AT1G19180 // AT3G19580 // AT4G13395 // AT4G01360 // AT5G52050 // AT5G04340 // AT3G12830 // AT4G17490 // AT3G48520 // AT3G05630 // AT5G61600 // AT5G24590 // AT4G26200
GO:0006725	0.017	P	cellular aromatic compound metabolic process	39	4588	28362	0.01	0.017	// AT3G50060 // AT1G30135 // AT1G80840 // AT3G49530 // AT5G47220 // AT5G59820 // AT1G51700 // AT1G68840 // AT1G73500 // AT3G46600 // AT4G17500 // AT1G61470 // AT1G74950 // AT1G75230 // AT2G40140 // AT5G26920 // AT1G33760 // AT2G47190 // AT1G68670 // AT5G22250 // AT1G19180 // AT3G19580 // AT1G19050 // AT5G47230 // AT5G22630 // AT1G17380 // AT1G27730 // AT5G62020 // AT3G46090 // AT3G22275 // AT5G04…
GO:0009058	0.017	P	biosynthetic process	50	6255	28362	0.011	0.017	// AT3G50060 // AT1G30135 // AT1G80840 // AT3G49530 // AT4G11280 // AT5G59820 // AT1G51700 // AT5G47220 // AT1G68840 // AT1G73500 // AT3G46600 // AT4G17500 // AT5G45340 // AT1G61470 // AT1G74950 // AT1G22190 // AT2G40140 // AT5G26920 // AT2G45570 // AT1G33760 // AT2G47190 // AT1G19050 // AT5G22250 // AT1G19180 // AT3G19580 // AT1G68670 // AT5G47230 // AT5G22630 // AT1G17380 // AT3G28340 // AT3G08…
GO:0009891	0.018	P	positive regulation of biosynthetic process	7	409	28362	0.012	0.018	// AT5G47220 // AT5G47230 // AT4G17500 // AT5G61600 // AT1G73500 // AT2G47190 // AT3G08720
GO:0008152	0.018	P	metabolic process	86	12035	28362	0.012	0.018	// AT3G50060 // AT1G80840 // AT3G49530 // AT1G51700 // AT5G14450 // AT1G73500 // AT3G46600 // AT5G47610 // AT1G74950 // AT3G49620 // AT1G19050 // AT1G19180 // AT4G15210 // AT3G28340 // AT5G04340 // AT5G27420 // AT4G33920 // AT3G48520 // AT4G37260 // AT4G11280 // AT1G30135 // AT5G59550 // AT1G75230 // AT3G53810 // AT5G26920 // AT2G47190 // AT5G67080 // AT2G27690 // AT1G07150 // AT5G18670 // AT3G25…
GO:0009892	0.02	P	negative regulation of metabolic process	8	521	28362	0.013	0.02	// AT1G30135 // AT1G80840 // AT1G74950 // AT1G68840 // AT1G17380 // AT1G19180 // AT3G19580 // AT1G27730
GO:0044260	0.021	P	cellular macromolecule metabolic process	57	7410	28362	0.014	0.021	// AT3G50060 // AT1G30135 // AT1G80840 // AT3G49530 // AT5G47220 // AT5G59820 // AT1G51700 // AT1G68840 // AT3G62260 // AT1G73500 // AT3G46600 // AT1G10550 // AT5G47610 // AT3G23730 // AT1G61470 // AT1G74950 // AT3G52450 // AT1G75230 // AT3G53810 // AT2G40140 // AT5G26920 // AT3G04530 // AT1G33760 // AT2G47190 // AT1G19050 // AT5G22250 // AT1G19180 // AT3G19580 // AT1G68670 // AT5G47230 // AT4G26…
GO:0005976	0.023	P	polysaccharide metabolic process	7	432	28362	0.015	0.023	// AT4G15210 // AT5G18670 // AT4G24000 // AT1G10550 // AT3G28340 // AT3G23920 // AT3G23730
GO:0009738	0.024	P	abscisic acid-activated signaling pathway	5	243	28362	0.016	0.024	// AT3G19580 // AT1G23140 // AT5G59550 // AT4G26080 // AT5G26920
GO:0045893	0.027	P	positive regulation of transcription, DNA-templated	6	347	28362	0.018	0.027	// AT5G47220 // AT5G47230 // AT4G17500 // AT1G73500 // AT2G47190 // AT5G61600
GO:1903508	0.027	P	positive regulation of nucleic acid-templated transcription	6	348	28362	0.018	0.027	// AT5G47220 // AT5G47230 // AT4G17500 // AT1G73500 // AT2G47190 // AT5G61600
GO:1902680	0.027	P	positive regulation of RNA biosynthetic process	6	348	28362	0.018	0.027	// AT5G47220 // AT5G47230 // AT4G17500 // AT1G73500 // AT2G47190 // AT5G61600
GO:0032501	0.029	P	multicellular organismal process	27	3032	28362	0.02	0.029	// AT3G50060 // AT4G17500 // AT3G49530 // AT4G11280 // AT5G47220 // AT1G73500 // AT5G24380 // AT1G30370 // AT5G45340 // AT1G27730 // AT3G15500 // AT3G53810 // AT5G37770 // AT1G19050 // AT1G19180 // AT3G19580 // AT4G13395 // AT4G01360 // AT5G52050 // AT5G04340 // AT3G12830 // AT4G17490 // AT3G48520 // AT3G05630 // AT5G61600 // AT5G24590 // AT4G26200
GO:0048522	0.029	P	positive regulation of cellular process	9	676	28362	0.02	0.029	// AT5G47220 // AT5G47230 // AT4G17500 // AT3G49530 // AT5G61600 // AT5G26920 // AT2G47190 // AT3G08720 // AT1G73500
GO:0051254	0.03	P	positive regulation of RNA metabolic process	6	356	28362	0.02	0.03	// AT5G47220 // AT5G47230 // AT4G17500 // AT1G73500 // AT2G47190 // AT5G61600
GO:0051301	0.03	P	cell division	6	358	28362	0.021	0.03	// AT4G11280 // AT4G17500 // AT4G17490 // AT5G47220 // AT4G24000 // AT5G61600
GO:0044249	0.031	P	cellular biosynthetic process	46	5870	28362	0.021	0.031	// AT3G50060 // AT1G30135 // AT1G80840 // AT3G49530 // AT4G11280 // AT5G59820 // AT1G51700 // AT5G47220 // AT1G68840 // AT1G73500 // AT3G46600 // AT4G17500 // AT1G61470 // AT1G74950 // AT1G22190 // AT2G40140 // AT5G26920 // AT1G33760 // AT2G47190 // AT1G19050 // AT5G22250 // AT1G19180 // AT3G19580 // AT1G68670 // AT5G47230 // AT5G22630 // AT1G17380 // AT4G24000 // AT3G08720 // AT3G25780 // AT1G27…
GO:0009620	0.031	P	response to fungus	8	573	28362	0.021	0.031	// AT1G80840 // AT1G13609 // AT2G40140 // AT5G26920 // AT2G26020 // AT5G61600 // AT3G25780 // AT1G73500
GO:0071215	0.032	P	cellular response to abscisic acid stimulus	5	267	28362	0.022	0.032	// AT3G19580 // AT1G23140 // AT5G59550 // AT4G26080 // AT5G26920
GO:0097306	0.032	P	cellular response to alcohol	5	267	28362	0.022	0.032	// AT3G19580 // AT1G23140 // AT5G59550 // AT4G26080 // AT5G26920
GO:0071704	0.032	P	organic substance metabolic process	76	10672	28362	0.023	0.032	// AT3G50060 // AT1G30135 // AT1G80840 // AT3G49530 // AT5G64000 // AT4G11280 // AT5G59820 // AT1G51700 // AT5G14450 // AT5G47220 // AT1G68840 // AT3G62260 // AT1G73500 // AT2G33580 // AT3G46600 // AT1G30370 // AT1G10550 // AT5G47610 // AT5G45340 // AT3G23730 // AT2G41010 // AT1G61470 // AT1G74950 // AT3G52450 // AT3G15500 // AT4G17490 // AT1G75230 // AT3G53810 // AT2G40140 // AT5G26920 // AT2G36…
GO:0044264	0.034	P	cellular polysaccharide metabolic process	5	273	28362	0.024	0.034	// AT4G24000 // AT3G23730 // AT3G23920 // AT4G15210 // AT1G10550
GO:0007275	0.035	P	multicellular organism development	25	2811	28362	0.025	0.035	// AT3G50060 // AT4G17500 // AT3G49530 // AT4G11280 // AT5G47220 // AT1G73500 // AT5G24380 // AT1G30370 // AT5G45340 // AT3G15500 // AT3G53810 // AT5G37770 // AT1G19180 // AT3G19580 // AT4G13395 // AT4G01360 // AT5G52050 // AT5G04340 // AT3G12830 // AT4G17490 // AT3G48520 // AT3G05630 // AT5G61600 // AT5G24590 // AT4G26200
GO:0010038	0.035	P	response to metal ion	7	481	28362	0.025	0.035	// AT4G11280 // AT5G37770 // AT5G24380 // AT3G51860 // AT2G47190 // AT3G23250 // AT4G37260
GO:0010604	0.035	P	positive regulation of macromolecule metabolic process	7	482	28362	0.025	0.035	// AT5G47220 // AT5G47230 // AT4G17500 // AT5G61600 // AT1G73500 // AT2G47190 // AT3G08720
GO:0045935	0.036	P	positive regulation of nucleobase-containing compound metabolic process	6	379	28362	0.026	0.036	// AT5G47220 // AT5G47230 // AT4G17500 // AT1G73500 // AT2G47190 // AT5G61600
GO:0010467	0.038	P	gene expression	38	4747	28362	0.028	0.038	// AT3G50060 // AT1G30135 // AT1G80840 // AT3G49530 // AT5G47220 // AT5G59820 // AT1G51700 // AT1G68840 // AT1G73500 // AT3G46600 // AT4G17500 // AT1G61470 // AT1G74950 // AT2G40140 // AT5G26920 // AT1G33760 // AT2G47190 // AT1G68670 // AT5G22250 // AT1G19180 // AT3G19580 // AT1G19050 // AT5G47230 // AT1G17380 // AT3G08720 // AT1G27730 // AT5G62020 // AT3G46090 // AT3G22275 // AT5G04340 // AT4G17…
GO:0031325	0.039	P	positive regulation of cellular metabolic process	7	495	28362	0.029	0.039	// AT5G47220 // AT5G47230 // AT4G17500 // AT5G61600 // AT1G73500 // AT2G47190 // AT3G08720
GO:0048519	0.041	P	negative regulation of biological process	10	848	28362	0.03	0.041	// AT1G30135 // AT3G46090 // AT1G80840 // AT1G74950 // AT1G68840 // AT1G17380 // AT1G27730 // AT1G19180 // AT3G19580 // AT4G26080
GO:0044238	0.047	P	primary metabolic process	70	9890	28362	0.035	0.047	// AT3G50060 // AT1G30135 // AT1G80840 // AT3G49530 // AT5G64000 // AT5G47220 // AT5G59820 // AT1G51700 // AT5G14450 // AT1G68840 // AT3G62260 // AT1G73500 // AT3G46600 // AT1G30370 // AT1G10550 // AT5G47610 // AT5G45340 // AT3G23730 // AT1G61470 // AT1G74950 // AT3G52450 // AT4G17490 // AT1G75230 // AT3G53810 // AT2G40140 // AT5G26920 // AT2G36800 // AT1G33760 // AT2G47190 // AT1G19050 // AT5G22…
GO:0043170	0.047	P	macromolecule metabolic process	59	8111	28362	0.035	0.047	// AT3G50060 // AT1G30135 // AT1G80840 // AT3G49530 // AT5G47220 // AT5G59820 // AT1G51700 // AT1G68840 // AT3G62260 // AT1G73500 // AT3G46600 // AT1G10550 // AT5G47610 // AT3G23730 // AT1G61470 // AT1G74950 // AT3G52450 // AT1G75230 // AT3G53810 // AT2G40140 // AT5G26920 // AT3G04530 // AT1G33760 // AT2G47190 // AT1G19050 // AT5G22250 // AT1G19180 // AT3G19580 // AT1G68670 // AT5G47230 // AT4G26…
GO:0009733	0.047	P	response to auxin	6	407	28362	0.035	0.047	// AT3G12830 // AT4G11280 // AT5G54490 // AT3G05630 // AT5G37770 // AT3G23250
GO:0048731	0.049	P	system development	18	1929	28362	0.037	0.049	// AT4G13395 // AT3G50060 // AT4G17500 // AT4G17490 // AT4G11280 // AT3G19580 // AT5G47220 // AT1G73500 // AT3G48520 // AT3G05630 // AT5G37770 // AT1G30370 // AT5G61600 // AT1G19180 // AT5G24380 // AT4G26200 // AT5G52050 // AT5G04340
GO:0009893	0.054	P	positive regulation of metabolic process	7	535	28362	0.041	0.054	// AT5G47220 // AT5G47230 // AT4G17500 // AT5G61600 // AT1G73500 // AT2G47190 // AT3G08720
GO:0042592	0.057	P	homeostatic process	7	542	28362	0.043	0.057	// AT3G17790 // AT5G24380 // AT3G51860 // AT1G68670 // AT5G24030 // AT5G45340 // AT5G04340
GO:0032787	0.088	P	monocarboxylic acid metabolic process	6	481	28362	0.067	0.088	// AT2G41010 // AT1G43800 // AT5G26920 // AT3G48520 // AT3G25780 // AT5G45340
GO:0048856	0.098	P	anatomical structure development	25	3146	28362	0.075	0.098	// AT3G50060 // AT4G17500 // AT3G49530 // AT4G11280 // AT5G47220 // AT1G73500 // AT5G24380 // AT1G30370 // AT5G45340 // AT3G15500 // AT3G53810 // AT5G37770 // AT1G19180 // AT3G19580 // AT4G13395 // AT4G01360 // AT5G52050 // AT5G04340 // AT3G12830 // AT4G17490 // AT3G48520 // AT3G05630 // AT5G61600 // AT5G24590 // AT4G26200
GO:0009057	0.099	P	macromolecule catabolic process	8	747	28362	0.077	0.099	// AT1G61470 // AT5G27420 // AT5G22250 // AT4G15210 // AT5G18670 // AT3G16720 // AT5G59550 // AT3G23920
GO:0048518	0.1	P	positive regulation of biological process	9	881	28362	0.079	0.1	// AT5G47220 // AT5G47230 // AT4G17500 // AT3G49530 // AT5G61600 // AT5G26920 // AT2G47190 // AT3G08720 // AT1G73500
GO:0016567	0.12	P	protein ubiquitination	6	526	28362	0.093	0.12	// AT5G59550 // AT5G27420 // AT3G52450 // AT5G64660 // AT3G16720 // AT5G47610
GO:0006793	0.12	P	phosphorus metabolic process	15	1751	28362	0.095	0.12	// AT2G27190 // AT4G26080 // AT5G64000 // AT4G33920 // AT3G08720 // AT3G51860 // AT3G62260 // AT1G07150 // AT3G53810 // AT3G05630 // AT1G73500 // AT2G33580 // AT2G01180 // AT5G67080 // AT3G04530
GO:0044262	0.12	P	cellular carbohydrate metabolic process	5	407	28362	0.095	0.12	// AT4G24000 // AT3G23730 // AT3G23920 // AT4G15210 // AT1G10550
GO:0071396	0.12	P	cellular response to lipid	5	409	28362	0.097	0.12	// AT3G19580 // AT1G23140 // AT5G59550 // AT4G26080 // AT5G26920
GO:0032446	0.14	P	protein modification by small protein conjugation	6	550	28362	0.11	0.14	// AT5G59550 // AT5G27420 // AT3G52450 // AT5G64660 // AT3G16720 // AT5G47610
GO:1901575	0.15	P	organic substance catabolic process	11	1249	28362	0.12	0.15	// AT1G61470 // AT5G27420 // AT5G22250 // AT5G14450 // AT5G18670 // AT4G15210 // AT3G05630 // AT3G16720 // AT5G59550 // AT5G45340 // AT3G23920
GO:0043436	0.15	P	oxoacid metabolic process	9	973	28362	0.12	0.15	// AT2G41010 // AT1G43800 // AT5G22630 // AT5G26920 // AT3G48520 // AT3G25780 // AT1G17960 // AT5G45340 // AT4G37260
GO:0006629	0.17	P	lipid metabolic process	9	994	28362	0.14	0.17	// AT1G43800 // AT5G64000 // AT5G14450 // AT3G05630 // AT2G36800 // AT1G30370 // AT2G01180 // AT5G45340 // AT4G33030
GO:0019752	0.17	P	carboxylic acid metabolic process	8	864	28362	0.14	0.17	// AT2G41010 // AT1G43800 // AT5G22630 // AT5G26920 // AT3G48520 // AT3G25780 // AT5G45340 // AT1G17960
GO:0006796	0.18	P	phosphate-containing compound metabolic process	14	1735	28362	0.15	0.18	// AT2G27190 // AT4G26080 // AT5G64000 // AT4G33920 // AT3G08720 // AT3G53810 // AT3G62260 // AT1G07150 // AT3G05630 // AT1G73500 // AT2G33580 // AT2G01180 // AT5G67080 // AT3G04530
GO:0044248	0.19	P	cellular catabolic process	9	1024	28362	0.15	0.19	// AT1G61470 // AT5G27420 // AT5G22250 // AT4G15210 // AT3G05630 // AT3G16720 // AT5G59550 // AT5G45340 // AT3G23920
GO:0070647	0.19	P	protein modification by small protein conjugation or removal	6	610	28362	0.15	0.19	// AT5G59550 // AT5G27420 // AT3G52450 // AT5G64660 // AT3G16720 // AT5G47610
GO:0050832	0.22	P	defense response to fungus	5	504	28362	0.18	0.22	// AT2G26020 // AT5G61600 // AT1G80840 // AT2G40140 // AT1G13609
GO:0071555	0.23	P	cell wall organization	5	518	28362	0.19	0.23	// AT4G24000 // AT3G28340 // AT3G23730 // AT3G16860 // AT1G10550
GO:0034641	0.24	P	cellular nitrogen compound metabolic process	39	5805	28362	0.2	0.24	// AT3G50060 // AT1G30135 // AT1G80840 // AT3G49530 // AT5G47220 // AT5G59820 // AT1G51700 // AT1G68840 // AT1G73500 // AT3G46600 // AT4G17500 // AT1G61470 // AT1G74950 // AT1G75230 // AT2G40140 // AT5G26920 // AT1G33760 // AT2G47190 // AT1G68670 // AT5G22250 // AT1G19180 // AT3G19580 // AT1G19050 // AT5G47230 // AT1G17380 // AT3G08720 // AT1G27730 // AT5G62020 // AT3G46090 // AT3G22275 // AT5G04…
GO:0006082	0.24	P	organic acid metabolic process	9	1099	28362	0.2	0.24	// AT2G41010 // AT1G43800 // AT5G22630 // AT5G26920 // AT3G48520 // AT3G25780 // AT1G17960 // AT5G45340 // AT4G37260
GO:0065008	0.25	P	regulation of biological quality	10	1255	28362	0.21	0.25	// AT5G24380 // AT3G17790 // AT1G13609 // AT2G36800 // AT2G26020 // AT3G51860 // AT1G68670 // AT5G24030 // AT5G45340 // AT5G04340
GO:0044265	0.26	P	cellular macromolecule catabolic process	5	541	28362	0.22	0.26	// AT3G16720 // AT5G22250 // AT5G59550 // AT1G61470 // AT5G27420
GO:0009056	0.26	P	catabolic process	11	1430	28362	0.22	0.26	// AT1G61470 // AT5G27420 // AT5G22250 // AT5G14450 // AT5G18670 // AT4G15210 // AT3G05630 // AT3G16720 // AT5G59550 // AT5G45340 // AT3G23920
GO:0045229	0.26	P	external encapsulating structure organization	5	551	28362	0.23	0.26	// AT4G24000 // AT3G28340 // AT3G23730 // AT3G16860 // AT1G10550
GO:0010154	0.27	P	fruit development	6	702	28362	0.24	0.27	// AT4G11280 // AT3G48520 // AT5G24380 // AT1G30370 // AT3G19580 // AT4G26200
GO:0006807	0.28	P	nitrogen compound metabolic process	41	6241	28362	0.24	0.28	// AT3G50060 // AT1G30135 // AT1G80840 // AT3G49530 // AT5G47220 // AT5G59820 // AT1G51700 // AT1G68840 // AT1G73500 // AT3G46600 // AT4G17500 // AT1G61470 // AT1G74950 // AT1G75230 // AT2G40140 // AT5G26920 // AT1G33760 // AT2G47190 // AT1G68670 // AT5G22250 // AT5G37770 // AT1G19180 // AT3G19580 // AT1G19050 // AT5G47230 // AT5G22630 // AT1G17380 // AT3G08720 // AT1G27730 // AT5G62020 // AT3G46…
GO:0036211	0.31	P	protein modification process	15	2126	28362	0.27	0.31	// AT5G47610 // AT4G26080 // AT3G52450 // AT4G33920 // AT3G53810 // AT3G62260 // AT1G07150 // AT3G16720 // AT3G04530 // AT5G64660 // AT3G08720 // AT2G33580 // AT5G59550 // AT1G73500 // AT5G27420
GO:0006464	0.31	P	cellular protein modification process	15	2126	28362	0.27	0.31	// AT5G47610 // AT4G26080 // AT3G52450 // AT4G33920 // AT3G53810 // AT3G62260 // AT1G07150 // AT3G16720 // AT3G04530 // AT5G64660 // AT3G08720 // AT2G33580 // AT5G59550 // AT1G73500 // AT5G27420
GO:0044710	0.35	P	single-organism metabolic process	26	3970	28362	0.31	0.35	// AT3G17790 // AT5G64000 // AT5G14450 // AT1G73500 // AT1G30370 // AT5G45340 // AT2G41010 // AT3G52450 // AT5G26920 // AT2G45570 // AT3G49620 // AT2G36800 // AT5G22630 // AT2G27690 // AT3G28340 // AT3G25780 // AT4G33030 // AT2G36220 // AT1G43800 // AT1G17960 // AT3G48520 // AT3G05630 // AT4G24000 // AT2G01180 // AT4G37260 // AT2G02990
GO:0043412	0.37	P	macromolecule modification	17	2532	28362	0.32	0.37	// AT5G59550 // AT5G47610 // AT4G26080 // AT3G52450 // AT4G33920 // AT5G22250 // AT3G53810 // AT3G62260 // AT1G07150 // AT3G16720 // AT3G04530 // AT5G64660 // AT3G08720 // AT2G33580 // AT1G61470 // AT1G73500 // AT5G27420
GO:0044711	0.37	P	single-organism biosynthetic process	12	1735	28362	0.33	0.37	// AT1G43800 // AT5G22630 // AT5G26920 // AT2G45570 // AT3G05630 // AT3G28340 // AT3G25780 // AT4G24000 // AT1G73500 // AT5G45340 // AT4G33030 // AT2G02990
GO:0044255	0.38	P	cellular lipid metabolic process	5	649	28362	0.34	0.38	// AT2G01180 // AT3G05630 // AT4G33030 // AT5G64000 // AT1G43800
GO:0005975	0.4	P	carbohydrate metabolic process	8	1144	28362	0.36	0.4	// AT1G80160 // AT4G15210 // AT5G18670 // AT4G24000 // AT1G10550 // AT3G28340 // AT3G23920 // AT3G23730
GO:0040007	0.41	P	growth	5	678	28362	0.37	0.41	// AT3G12830 // AT3G16860 // AT3G46090 // AT1G27730 // AT1G10550
GO:0071554	0.44	P	cell wall organization or biogenesis	5	704	28362	0.4	0.44	// AT4G24000 // AT3G28340 // AT3G23730 // AT3G16860 // AT1G10550
GO:0016310	0.51	P	phosphorylation	8	1254	28362	0.46	0.51	// AT5G64000 // AT1G73500 // AT3G53810 // AT1G07150 // AT3G04530 // AT3G08720 // AT2G33580 // AT5G67080
GO:0048608	0.51	P	reproductive structure development	8	1265	28362	0.47	0.51	// AT4G11280 // AT3G48520 // AT5G24380 // AT5G37770 // AT1G30370 // AT1G19180 // AT3G19580 // AT4G26200
GO:0061458	0.51	P	reproductive system development	8	1265	28362	0.47	0.51	// AT4G11280 // AT3G48520 // AT5G24380 // AT5G37770 // AT1G30370 // AT1G19180 // AT3G19580 // AT4G26200
GO:0006468	0.52	P	protein phosphorylation	6	936	28362	0.48	0.52	// AT3G53810 // AT1G07150 // AT3G04530 // AT3G08720 // AT2G33580 // AT1G73500
GO:0099402	0.54	P	plant organ development	6	961	28362	0.5	0.54	// AT3G50060 // AT1G73500 // AT3G48520 // AT3G05630 // AT5G52050 // AT5G04340
GO:0044765	0.59	P	single-organism transport	6	1004	28362	0.54	0.59	// AT1G61890 // AT5G09470 // AT3G52190 // AT5G52050 // AT1G61800 // AT2G22500
GO:0006810	0.59	P	transport	14	2391	28362	0.55	0.59	// AT5G09470 // AT2G38940 // AT5G24030 // AT3G51860 // AT5G24380 // AT3G05630 // AT2G32830 // AT2G22500 // AT1G61890 // AT1G27770 // AT3G52190 // AT5G52050 // AT1G61800 // AT1G09070
GO:0051234	0.6	P	establishment of localization	14	2406	28362	0.56	0.6	// AT5G09470 // AT2G38940 // AT5G24030 // AT3G51860 // AT5G24380 // AT3G05630 // AT2G32830 // AT2G22500 // AT1G61890 // AT1G27770 // AT3G52190 // AT5G52050 // AT1G61800 // AT1G09070
GO:1902578	0.62	P	single-organism localization	6	1040	28362	0.58	0.62	// AT1G61890 // AT5G09470 // AT3G52190 // AT5G52050 // AT1G61800 // AT2G22500
GO:0071702	0.63	P	organic substance transport	7	1234	28362	0.59	0.63	// AT5G24380 // AT2G22500 // AT5G09470 // AT3G52190 // AT5G52050 // AT1G61800 // AT1G09070
GO:0044281	0.63	P	small molecule metabolic process	9	1597	28362	0.6	0.63	// AT2G41010 // AT1G43800 // AT5G22630 // AT5G26920 // AT3G48520 // AT3G25780 // AT1G17960 // AT5G45340 // AT4G37260
GO:0048367	0.64	P	shoot system development	5	896	28362	0.61	0.64	// AT4G13395 // AT3G48520 // AT1G19180 // AT5G37770 // AT1G73500
GO:0051179	0.66	P	localization	14	2517	28362	0.63	0.66	// AT5G09470 // AT2G38940 // AT5G24030 // AT3G51860 // AT5G24380 // AT3G05630 // AT2G32830 // AT2G22500 // AT1G61890 // AT1G27770 // AT3G52190 // AT5G52050 // AT1G61800 // AT1G09070
GO:0003006	0.69	P	developmental process involved in reproduction	8	1496	28362	0.66	0.69	// AT4G11280 // AT3G48520 // AT5G24380 // AT5G37770 // AT1G30370 // AT1G19180 // AT3G19580 // AT4G26200
GO:0044702	0.72	P	single organism reproductive process	8	1544	28362	0.69	0.72	// AT4G11280 // AT3G48520 // AT5G24380 // AT5G37770 // AT1G30370 // AT1G19180 // AT3G19580 // AT4G26200
GO:0055114	0.73	P	oxidation-reduction process	8	1566	28362	0.71	0.73	// AT3G17790 // AT1G43800 // AT3G48520 // AT2G27690 // AT2G45570 // AT3G49620 // AT5G45340 // AT2G36220
GO:0044085	0.8	P	cellular component biogenesis	5	1095	28362	0.78	0.8	// AT4G24000 // AT3G52190 // AT3G16860 // AT3G23730 // AT1G10550
GO:0000003	0.82	P	reproduction	8	1721	28362	0.8	0.82	// AT4G11280 // AT3G48520 // AT5G24380 // AT5G37770 // AT1G30370 // AT1G19180 // AT3G19580 // AT4G26200
GO:0022414	0.82	P	reproductive process	8	1715	28362	0.8	0.82	// AT4G11280 // AT3G48520 // AT5G24380 // AT5G37770 // AT1G30370 // AT1G19180 // AT3G19580 // AT4G26200
GO:0009791	0.84	P	post-embryonic development	7	1576	28362	0.82	0.84	// AT3G50060 // AT3G48520 // AT5G24380 // AT5G37770 // AT1G30370 // AT1G19180 // AT3G19580
GO:0044267	0.96	P	cellular protein metabolic process	16	3841	28362	0.95	0.96	// AT5G47610 // AT4G26080 // AT3G52450 // AT1G17960 // AT4G33920 // AT3G53810 // AT3G62260 // AT1G07150 // AT3G16720 // AT3G04530 // AT5G64660 // AT3G08720 // AT2G33580 // AT5G59550 // AT1G73500 // AT5G27420
GO:0019538	0.99	P	protein metabolic process	16	4289	28362	0.99	0.99	// AT5G47610 // AT4G26080 // AT3G52450 // AT1G17960 // AT4G33920 // AT3G53810 // AT3G62260 // AT1G07150 // AT3G16720 // AT3G04530 // AT5G64660 // AT3G08720 // AT2G33580 // AT5G59550 // AT1G73500 // AT5G27420
GO:0071840	1	P	cellular component organization or biogenesis	6	2812	28362	1	1	// AT3G28340 // AT4G24000 // AT3G23730 // AT1G10550 // AT3G52190 // AT3G16860
GO:0016043	1	P	cellular component organization	6	2456	28362	1	1	// AT3G28340 // AT4G24000 // AT3G23730 // AT1G10550 // AT3G52190 // AT3G16860
GO:0003714	3.2e-05	F	transcription corepressor activity	5	28	28362	1.3e-06	3.2e-05	// AT1G30135 // AT1G19180 // AT3G22275 // AT1G74950 // AT1G17380
GO:0001071	3.2e-05	F	nucleic acid binding transcription factor activity	28	1730	28362	1.3e-06	3.2e-05	// AT3G50060 // AT1G80840 // AT3G49530 // AT5G47220 // AT5G59820 // AT1G51700 // AT1G68840 // AT3G46600 // AT4G17500 // AT1G27730 // AT2G40140 // AT5G26920 // AT1G33760 // AT2G47190 // AT1G68670 // AT3G19580 // AT5G47230 // AT5G62020 // AT3G46090 // AT5G04340 // AT4G17490 // AT3G15500 // AT1G22190 // AT3G23250 // AT5G61600 // AT5G24590 // AT1G49900 // AT4G37260
GO:0003700	3.2e-05	F	transcription factor activity, sequence-specific DNA binding	28	1729	28362	1.3e-06	3.2e-05	// AT3G50060 // AT1G80840 // AT3G49530 // AT5G47220 // AT5G59820 // AT1G51700 // AT1G68840 // AT3G46600 // AT4G17500 // AT1G27730 // AT2G40140 // AT5G26920 // AT1G33760 // AT2G47190 // AT1G68670 // AT3G19580 // AT5G47230 // AT5G62020 // AT3G46090 // AT5G04340 // AT4G17490 // AT3G15500 // AT1G22190 // AT3G23250 // AT5G61600 // AT5G24590 // AT1G49900 // AT4G37260
GO:0043167	5.1e-05	F	ion binding	45	3821	28362	3.3e-06	5.1e-05	// AT4G11280 // AT3G17790 // AT5G47610 // AT5G64000 // AT5G59820 // AT1G51700 // AT3G62260 // AT2G43290 // AT5G45340 // AT3G52800 // AT2G27190 // AT1G13750 // AT1G27730 // AT3G48520 // AT1G27770 // AT1G43800 // AT2G40140 // AT2G45570 // AT3G49620 // AT5G37770 // AT1G76640 // AT1G23140 // AT3G19580 // AT5G22250 // AT4G26080 // AT5G22630 // AT2G27690 // AT1G61470 // AT3G46090 // AT4G33030 // AT5G04…
GO:0000989	5.1e-05	F	transcription factor activity, transcription factor binding	10	252	28362	3.6e-06	5.1e-05	// AT3G50060 // AT1G30135 // AT1G74950 // AT2G47190 // AT1G17380 // AT5G24590 // AT3G23250 // AT1G19180 // AT3G22275 // AT4G37260
GO:0000988	5.4e-05	F	transcription factor activity, protein binding	10	259	28362	4.5e-06	5.4e-05	// AT3G50060 // AT1G30135 // AT1G74950 // AT2G47190 // AT1G17380 // AT5G24590 // AT3G23250 // AT1G19180 // AT3G22275 // AT4G37260
GO:1901677	0.00012	F	phosphate transmembrane transporter activity	5	46	28362	1.2e-05	0.00012	// AT2G38940 // AT2G22500 // AT2G32830 // AT1G61800 // AT5G09470
GO:0046872	0.00013	F	metal ion binding	42	3673	28362	1.6e-05	0.00013	// AT3G17790 // AT5G47610 // AT5G64000 // AT5G59820 // AT1G51700 // AT3G62260 // AT2G43290 // AT5G45340 // AT3G52800 // AT2G27190 // AT1G61470 // AT1G13750 // AT1G27730 // AT1G27770 // AT1G43800 // AT2G40140 // AT2G45570 // AT3G49620 // AT5G37770 // AT1G76640 // AT1G23140 // AT3G19580 // AT5G22250 // AT4G26080 // AT2G27690 // AT1G76650 // AT3G46090 // AT4G33030 // AT5G04340 // AT5G42380 // AT4G33…
GO:0043169	0.00013	F	cation binding	42	3678	28362	1.7e-05	0.00013	// AT3G17790 // AT5G47610 // AT5G64000 // AT5G59820 // AT1G51700 // AT3G62260 // AT2G43290 // AT5G45340 // AT3G52800 // AT2G27190 // AT1G61470 // AT1G13750 // AT1G27730 // AT1G27770 // AT1G43800 // AT2G40140 // AT2G45570 // AT3G49620 // AT5G37770 // AT1G76640 // AT1G23140 // AT3G19580 // AT5G22250 // AT4G26080 // AT2G27690 // AT1G76650 // AT3G46090 // AT4G33030 // AT5G04340 // AT5G42380 // AT4G33…
GO:0003712	0.00019	F	transcription cofactor activity	6	93	28362	2.6e-05	0.00019	// AT1G30135 // AT1G74950 // AT1G17380 // AT5G24590 // AT1G19180 // AT3G22275
GO:0004722	0.00045	F	protein serine/threonine phosphatase activity	7	164	28362	7e-05	0.00045	// AT3G17790 // AT1G13750 // AT4G26080 // AT4G33920 // AT2G27190 // AT3G62260 // AT4G23000
GO:0042578	0.0008	F	phosphoric ester hydrolase activity	10	391	28362	0.00013	0.0008	// AT3G17790 // AT1G13750 // AT4G26080 // AT5G64000 // AT4G33920 // AT2G27190 // AT3G62260 // AT3G05630 // AT2G01180 // AT4G23000
GO:0016791	0.00094	F	phosphatase activity	9	327	28362	0.00017	0.00094	// AT3G17790 // AT1G13750 // AT4G26080 // AT5G64000 // AT4G33920 // AT2G27190 // AT3G62260 // AT2G01180 // AT4G23000
GO:0005509	0.0011	F	calcium ion binding	8	266	28362	0.00022	0.0011	// AT5G42380 // AT4G26080 // AT1G76650 // AT5G54490 // AT2G43290 // AT5G37770 // AT1G76640 // AT4G27280
GO:0004721	0.0012	F	phosphoprotein phosphatase activity	7	203	28362	0.00025	0.0012	// AT3G17790 // AT1G13750 // AT4G26080 // AT4G33920 // AT2G27190 // AT3G62260 // AT4G23000
GO:0001067	0.0017	F	regulatory region nucleic acid binding	10	455	28362	0.00044	0.0017	// AT3G50060 // AT1G80840 // AT1G51700 // AT2G47190 // AT5G61600 // AT5G24590 // AT3G23250 // AT4G37260 // AT3G19580 // AT5G04340
GO:0000975	0.0017	F	regulatory region DNA binding	10	455	28362	0.00044	0.0017	// AT3G50060 // AT1G80840 // AT1G51700 // AT2G47190 // AT5G61600 // AT5G24590 // AT3G23250 // AT4G37260 // AT3G19580 // AT5G04340
GO:0044212	0.0017	F	transcription regulatory region DNA binding	10	452	28362	0.00042	0.0017	// AT3G50060 // AT1G80840 // AT1G51700 // AT2G47190 // AT5G61600 // AT5G24590 // AT3G23250 // AT4G37260 // AT3G19580 // AT5G04340
GO:0015297	0.0017	F	antiporter activity	6	161	28362	0.00047	0.0017	// AT1G61890 // AT3G51860 // AT5G09470 // AT5G52050 // AT1G61800 // AT2G22500
GO:0008509	0.0018	F	anion transmembrane transporter activity	6	164	28362	0.00051	0.0018	// AT2G38940 // AT2G32830 // AT5G09470 // AT5G24030 // AT1G61800 // AT2G22500
GO:0015291	0.0035	F	secondary active transmembrane transporter activity	8	338	28362	0.001	0.0035	// AT1G61890 // AT2G38940 // AT3G51860 // AT2G32830 // AT5G09470 // AT5G52050 // AT1G61800 // AT2G22500
GO:0016788	0.0038	F	hydrolase activity, acting on ester bonds	16	1131	28362	0.0012	0.0038	// AT3G17790 // AT1G61470 // AT1G13750 // AT4G26080 // AT5G64000 // AT4G33920 // AT5G22250 // AT5G14450 // AT2G27190 // AT3G62260 // AT3G05630 // AT1G30370 // AT2G01180 // AT1G68620 // AT4G23000 // AT2G02990
GO:0043565	0.004	F	sequence-specific DNA binding	13	825	28362	0.0014	0.004	// AT3G50060 // AT5G47230 // AT1G80840 // AT1G27730 // AT5G59820 // AT1G68840 // AT5G26920 // AT1G22190 // AT2G47190 // AT3G23250 // AT5G62020 // AT3G19580 // AT4G37260
GO:0005488	0.004	F	binding	91	12081	28362	0.0013	0.004	// AT3G50060 // AT1G80840 // AT3G49530 // AT1G51700 // AT5G58120 // AT1G73500 // AT5G47610 // AT1G13750 // AT1G74950 // AT2G38940 // AT3G49620 // AT1G19050 // AT1G76640 // AT1G19180 // AT5G04340 // AT2G40000 // AT5G27420 // AT1G76650 // AT5G43620 // AT5G54490 // AT3G48520 // AT1G66500 // AT1G49900 // AT4G37260 // AT4G11280 // AT1G30135 // AT4G26080 // AT5G59550 // AT4G33920 // AT3G53810 // AT5G26…
GO:0003677	0.006	F	DNA binding	26	2417	28362	0.0021	0.006	// AT3G50060 // AT1G80840 // AT3G49530 // AT5G47220 // AT5G59820 // AT1G51700 // AT5G47230 // AT4G17500 // AT1G27730 // AT2G40140 // AT5G26920 // AT1G33760 // AT2G47190 // AT1G68670 // AT3G19580 // AT1G68840 // AT3G52800 // AT5G62020 // AT5G04340 // AT4G17490 // AT3G15500 // AT1G22190 // AT3G23250 // AT5G61600 // AT5G24590 // AT4G37260
GO:0022804	0.026	F	active transmembrane transporter activity	9	595	28362	0.0094	0.026	// AT1G61890 // AT2G38940 // AT3G51860 // AT2G32830 // AT5G09470 // AT1G27770 // AT5G52050 // AT1G61800 // AT2G22500
GO:0004871	0.029	F	signal transducer activity	7	406	28362	0.011	0.029	// AT5G06320 // AT1G73500 // AT1G07150 // AT1G19050 // AT2G33580 // AT5G67080 // AT4G36950
GO:0005516	0.045	F	calmodulin binding	5	252	28362	0.018	0.045	// AT1G27770 // AT3G04530 // AT2G41010 // AT2G47190 // AT5G26920
GO:0005515	0.06	F	protein binding	31	3669	28362	0.025	0.06	// AT3G50060 // AT1G30135 // AT1G80840 // AT3G49530 // AT4G11280 // AT1G73500 // AT3G51860 // AT3G50930 // AT3G52190 // AT1G09070 // AT2G41010 // AT1G74950 // AT2G38940 // AT5G26920 // AT3G04530 // AT2G47190 // AT1G19050 // AT1G17380 // AT2G40000 // AT4G26080 // AT5G61600 // AT2G33580 // AT3G22275 // AT1G19180 // AT4G17490 // AT5G54490 // AT3G15500 // AT1G22190 // AT1G27770 // AT5G24590 // AT4G26…
GO:0015075	0.081	F	ion transmembrane transporter activity	8	629	28362	0.034	0.081	// AT2G38940 // AT5G24030 // AT3G51860 // AT2G32830 // AT5G09470 // AT1G27770 // AT1G61800 // AT2G22500
GO:0008270	0.1	F	zinc ion binding	13	1297	28362	0.045	0.1	// AT5G59550 // AT5G47610 // AT5G27420 // AT5G59820 // AT3G52800 // AT1G27730 // AT3G16720 // AT5G66070 // AT1G49900 // AT3G46090 // AT3G19580 // AT4G33030 // AT5G04340
GO:0046914	0.13	F	transition metal ion binding	17	1912	28362	0.06	0.13	// AT5G59550 // AT5G47610 // AT5G27420 // AT5G59820 // AT3G52800 // AT2G27690 // AT2G45570 // AT3G48520 // AT1G27730 // AT3G16720 // AT5G66070 // AT1G49900 // AT3G46090 // AT5G45340 // AT3G19580 // AT4G33030 // AT5G04340
GO:0022857	0.16	F	transmembrane transporter activity	11	1146	28362	0.078	0.16	// AT5G09470 // AT2G38940 // AT5G24030 // AT5G24380 // AT3G51860 // AT2G32830 // AT1G61890 // AT1G27770 // AT5G52050 // AT1G61800 // AT2G22500
GO:0016758	0.16	F	transferase activity, transferring hexosyl groups	5	382	28362	0.078	0.16	// AT4G24000 // AT2G36800 // AT3G28340 // AT3G23730 // AT1G10550
GO:0004842	0.16	F	ubiquitin-protein transferase activity	5	387	28362	0.081	0.16	// AT3G16720 // AT5G59550 // AT5G27420 // AT5G64660 // AT3G52450
GO:0004674	0.17	F	protein serine/threonine kinase activity	8	767	28362	0.086	0.17	// AT1G73500 // AT3G53810 // AT1G07150 // AT3G04530 // AT3G08720 // AT2G33580 // AT5G67080 // AT4G36950
GO:0022892	0.17	F	substrate-specific transporter activity	10	1045	28362	0.092	0.17	// AT2G38940 // AT5G24030 // AT5G24380 // AT3G51860 // AT2G32830 // AT5G09470 // AT1G27770 // AT5G52050 // AT1G61800 // AT2G22500
GO:0016829	0.17	F	lyase activity	5	406	28362	0.095	0.17	// AT4G11280 // AT4G33070 // AT5G22630 // AT1G80160 // AT4G26200
GO:0016705	0.17	F	oxidoreductase activity, acting on paired donors, with incorporation or reduction of molecular oxygen	5	407	28362	0.095	0.17	// AT2G45570 // AT3G48520 // AT5G45340 // AT2G27690 // AT1G43800
GO:0004553	0.17	F	hydrolase activity, hydrolyzing O-glycosyl compounds	5	405	28362	0.094	0.17	// AT5G18670 // AT3G23730 // AT3G23920 // AT4G15210 // AT1G10550
GO:0019787	0.17	F	ubiquitin-like protein transferase activity	5	393	28362	0.085	0.17	// AT3G16720 // AT5G59550 // AT5G27420 // AT5G64660 // AT3G52450
GO:0016798	0.2	F	hydrolase activity, acting on glycosyl bonds	5	438	28362	0.12	0.2	// AT5G18670 // AT3G23730 // AT3G23920 // AT4G15210 // AT1G10550
GO:1901363	0.24	F	heterocyclic compound binding	52	7718	28362	0.15	0.24	// AT3G50060 // AT5G58120 // AT1G80840 // AT3G49530 // AT5G47220 // AT5G59820 // AT1G51700 // AT1G72890 // AT1G68840 // AT1G73500 // AT3G50930 // AT4G17500 // AT3G52190 // AT5G45340 // AT4G36950 // AT1G61470 // AT1G27730 // AT3G15500 // AT1G27770 // AT5G41740 // AT3G53810 // AT2G40140 // AT5G26920 // AT2G45570 // AT3G04530 // AT1G33760 // AT2G47190 // AT1G68670 // AT5G22250 // AT5G67080 // AT3G19…
GO:0097159	0.25	F	organic cyclic compound binding	52	7737	28362	0.15	0.25	// AT3G50060 // AT5G58120 // AT1G80840 // AT3G49530 // AT5G47220 // AT5G59820 // AT1G51700 // AT1G72890 // AT1G68840 // AT1G73500 // AT3G50930 // AT4G17500 // AT3G52190 // AT5G45340 // AT4G36950 // AT1G61470 // AT1G27730 // AT3G15500 // AT1G27770 // AT5G41740 // AT3G53810 // AT2G40140 // AT5G26920 // AT2G45570 // AT3G04530 // AT1G33760 // AT2G47190 // AT1G68670 // AT5G22250 // AT5G67080 // AT3G19…
GO:0016787	0.25	F	hydrolase activity	24	3279	28362	0.16	0.25	// AT3G17790 // AT5G64000 // AT5G22250 // AT5G14450 // AT1G10550 // AT3G62260 // AT1G30370 // AT3G50930 // AT3G23730 // AT2G27190 // AT1G13750 // AT1G27770 // AT4G33030 // AT4G26080 // AT4G15210 // AT5G18670 // AT1G61470 // AT4G23000 // AT3G23920 // AT4G33920 // AT3G05630 // AT2G01180 // AT1G68620 // AT2G02990
GO:0022891	0.27	F	substrate-specific transmembrane transporter activity	8	916	28362	0.18	0.27	// AT2G38940 // AT5G24030 // AT3G51860 // AT2G32830 // AT5G09470 // AT1G27770 // AT1G61800 // AT2G22500
GO:0004672	0.28	F	protein kinase activity	8	925	28362	0.18	0.28	// AT1G73500 // AT3G53810 // AT1G07150 // AT3G04530 // AT3G08720 // AT2G33580 // AT5G67080 // AT4G36950
GO:0016757	0.28	F	transferase activity, transferring glycosyl groups	6	654	28362	0.19	0.28	// AT2G41640 // AT2G36800 // AT4G24000 // AT1G10550 // AT3G28340 // AT3G23730
GO:0005215	0.3	F	transporter activity	11	1406	28362	0.21	0.3	// AT5G09470 // AT2G38940 // AT5G24030 // AT5G24380 // AT3G51860 // AT2G32830 // AT1G61890 // AT1G27770 // AT5G52050 // AT1G61800 // AT2G22500
GO:0003676	0.31	F	nucleic acid binding	31	4558	28362	0.22	0.31	// AT3G50060 // AT1G80840 // AT3G49530 // AT5G47220 // AT5G59820 // AT5G22250 // AT1G68840 // AT4G17500 // AT1G61470 // AT1G27730 // AT2G40140 // AT5G26920 // AT1G33760 // AT2G47190 // AT1G68670 // AT1G51700 // AT3G19580 // AT5G47230 // AT3G52800 // AT5G62020 // AT3G46090 // AT5G04340 // AT4G17490 // AT3G15500 // AT1G22190 // AT3G23250 // AT5G61600 // AT5G24590 // AT1G49900 // AT4G37260 // AT2G02…
GO:0016773	0.42	F	phosphotransferase activity, alcohol group as acceptor	8	1072	28362	0.3	0.42	// AT1G73500 // AT3G53810 // AT1G07150 // AT3G04530 // AT3G08720 // AT2G33580 // AT5G67080 // AT4G36950
GO:0003824	0.51	F	catalytic activity	56	9101	28362	0.37	0.51	// AT4G11280 // AT3G17790 // AT5G64000 // AT5G22250 // AT5G14450 // AT1G10550 // AT3G62260 // AT1G73500 // AT2G33580 // AT1G30370 // AT3G50930 // AT5G45340 // AT4G36950 // AT3G23730 // AT2G27190 // AT1G61470 // AT1G13750 // AT3G52450 // AT1G27770 // AT1G75230 // AT3G53810 // AT2G45570 // AT3G49620 // AT2G36800 // AT4G33030 // AT5G67080 // AT4G26080 // AT5G22630 // AT2G27690 // AT4G15210 // AT1G07…
GO:0032559	0.56	F	adenyl ribonucleotide binding	15	2364	28362	0.42	0.56	// AT5G58120 // AT1G72950 // AT1G73500 // AT1G27770 // AT1G72890 // AT3G50930 // AT5G41740 // AT3G53810 // AT1G07150 // AT3G04530 // AT3G08720 // AT2G33580 // AT5G67080 // AT4G36950 // AT1G17960
GO:0030554	0.56	F	adenyl nucleotide binding	15	2366	28362	0.42	0.56	// AT5G58120 // AT1G72950 // AT1G73500 // AT1G27770 // AT1G72890 // AT3G50930 // AT5G41740 // AT3G53810 // AT1G07150 // AT3G04530 // AT3G08720 // AT2G33580 // AT5G67080 // AT4G36950 // AT1G17960
GO:0001883	0.7	F	purine nucleoside binding	15	2612	28362	0.58	0.7	// AT5G58120 // AT1G72950 // AT1G73500 // AT1G27770 // AT1G72890 // AT3G50930 // AT5G41740 // AT3G53810 // AT1G07150 // AT3G04530 // AT3G08720 // AT2G33580 // AT5G67080 // AT4G36950 // AT1G17960
GO:0032549	0.7	F	ribonucleoside binding	15	2617	28362	0.58	0.7	// AT5G58120 // AT1G72950 // AT1G73500 // AT1G27770 // AT1G72890 // AT3G50930 // AT5G41740 // AT3G53810 // AT1G07150 // AT3G04530 // AT3G08720 // AT2G33580 // AT5G67080 // AT4G36950 // AT1G17960
GO:0017076	0.7	F	purine nucleotide binding	15	2633	28362	0.59	0.7	// AT5G58120 // AT1G72950 // AT1G73500 // AT1G27770 // AT1G72890 // AT3G50930 // AT5G41740 // AT3G53810 // AT1G07150 // AT3G04530 // AT3G08720 // AT2G33580 // AT5G67080 // AT4G36950 // AT1G17960
GO:0032555	0.7	F	purine ribonucleotide binding	15	2631	28362	0.59	0.7	// AT5G58120 // AT1G72950 // AT1G73500 // AT1G27770 // AT1G72890 // AT3G50930 // AT5G41740 // AT3G53810 // AT1G07150 // AT3G04530 // AT3G08720 // AT2G33580 // AT5G67080 // AT4G36950 // AT1G17960
GO:0001882	0.7	F	nucleoside binding	15	2618	28362	0.58	0.7	// AT5G58120 // AT1G72950 // AT1G73500 // AT1G27770 // AT1G72890 // AT3G50930 // AT5G41740 // AT3G53810 // AT1G07150 // AT3G04530 // AT3G08720 // AT2G33580 // AT5G67080 // AT4G36950 // AT1G17960
GO:0032550	0.7	F	purine ribonucleoside binding	15	2612	28362	0.58	0.7	// AT5G58120 // AT1G72950 // AT1G73500 // AT1G27770 // AT1G72890 // AT3G50930 // AT5G41740 // AT3G53810 // AT1G07150 // AT3G04530 // AT3G08720 // AT2G33580 // AT5G67080 // AT4G36950 // AT1G17960
GO:0016301	0.7	F	kinase activity	8	1436	28362	0.61	0.7	// AT1G73500 // AT3G53810 // AT1G07150 // AT3G04530 // AT3G08720 // AT2G33580 // AT5G67080 // AT4G36950
GO:0032553	0.7	F	ribonucleotide binding	15	2664	28362	0.61	0.7	// AT5G58120 // AT1G72950 // AT1G73500 // AT1G27770 // AT1G72890 // AT3G50930 // AT5G41740 // AT3G53810 // AT1G07150 // AT3G04530 // AT3G08720 // AT2G33580 // AT5G67080 // AT4G36950 // AT1G17960
GO:0097367	0.71	F	carbohydrate derivative binding	15	2696	28362	0.63	0.71	// AT5G58120 // AT1G72950 // AT1G73500 // AT1G27770 // AT1G72890 // AT3G50930 // AT5G41740 // AT3G53810 // AT1G07150 // AT3G04530 // AT3G08720 // AT2G33580 // AT5G67080 // AT4G36950 // AT1G17960
GO:0016491	0.77	F	oxidoreductase activity	8	1547	28362	0.7	0.77	// AT3G17790 // AT1G43800 // AT3G48520 // AT2G27690 // AT2G45570 // AT3G49620 // AT1G67600 // AT5G45340
GO:0016740	0.8	F	transferase activity	20	3791	28362	0.73	0.8	// AT5G59550 // AT5G27420 // AT3G52450 // AT3G04530 // AT1G73500 // AT1G10550 // AT3G53810 // AT2G41640 // AT1G07150 // AT3G16720 // AT2G36800 // AT3G28340 // AT4G33030 // AT5G64660 // AT3G08720 // AT2G33580 // AT4G24000 // AT5G67080 // AT4G36950 // AT3G23730
GO:0016772	0.82	F	transferase activity, transferring phosphorus-containing groups	8	1657	28362	0.76	0.82	// AT1G73500 // AT3G53810 // AT1G07150 // AT3G04530 // AT3G08720 // AT2G33580 // AT5G67080 // AT4G36950
GO:0005524	0.83	F	ATP binding	11	2248	28362	0.78	0.83	// AT1G73500 // AT1G27770 // AT3G50930 // AT3G53810 // AT1G07150 // AT3G04530 // AT3G08720 // AT2G33580 // AT5G67080 // AT4G36950 // AT1G17960
GO:0036094	0.84	F	small molecule binding	17	3434	28362	0.81	0.84	// AT4G33070 // AT1G72950 // AT1G73500 // AT1G27770 // AT1G72890 // AT3G50930 // AT3G52190 // AT5G58120 // AT1G07150 // AT3G53810 // AT3G04530 // AT3G08720 // AT2G33580 // AT5G67080 // AT5G41740 // AT4G36950 // AT1G17960
GO:0000166	0.86	F	nucleotide binding	16	3370	28362	0.85	0.86	// AT5G58120 // AT1G72950 // AT1G73500 // AT1G27770 // AT1G72890 // AT3G50930 // AT3G52190 // AT3G53810 // AT1G07150 // AT3G04530 // AT3G08720 // AT2G33580 // AT5G67080 // AT5G41740 // AT4G36950 // AT1G17960
GO:1901265	0.86	F	nucleoside phosphate binding	16	3370	28362	0.85	0.86	// AT5G58120 // AT1G72950 // AT1G73500 // AT1G27770 // AT1G72890 // AT3G50930 // AT3G52190 // AT3G53810 // AT1G07150 // AT3G04530 // AT3G08720 // AT2G33580 // AT5G67080 // AT5G41740 // AT4G36950 // AT1G17960
GO:0035639	0.88	F	purine ribonucleoside triphosphate binding	11	2515	28362	0.88	0.88	// AT1G73500 // AT1G27770 // AT3G50930 // AT3G53810 // AT1G07150 // AT3G04530 // AT3G08720 // AT2G33580 // AT5G67080 // AT4G36950 // AT1G17960
GO:0044424	0.041	C	intracellular part	136	20693	28362	0.0072	0.041	// AT3G50060 // AT1G80840 // AT3G49530 // AT1G51700 // AT1G73500 // AT3G46600 // AT5G47610 // AT5G41740 // AT1G61340 // AT1G74950 // AT2G38940 // AT3G49620 // AT1G19050 // AT1G76640 // AT1G19180 // AT4G13395 // AT4G15210 // AT3G28340 // AT1G67600 // AT5G04340 // AT2G40000 // AT1G13609 // AT1G76650 // AT5G43620 // AT5G54490 // AT2G22880 // AT1G66500 // AT1G49900 // AT4G37260 // AT4G11280 // AT1G30…
GO:0031226	0.041	C	intrinsic component of plasma membrane	6	292	28362	0.0084	0.041	// AT5G06320 // AT2G38940 // AT1G10550 // AT2G32830 // AT1G27770 // AT2G01180
GO:0044464	0.041	C	cell part	148	22662	28362	0.0021	0.041	// AT3G50060 // AT1G80840 // AT3G49530 // AT1G51700 // AT5G14450 // AT1G73500 // AT3G46600 // AT5G47610 // AT5G41740 // AT1G61340 // AT1G74950 // AT2G38940 // AT3G49620 // AT1G19050 // AT1G76640 // AT1G19180 // AT4G13395 // AT4G15210 // AT3G28340 // AT5G24030 // AT1G67600 // AT5G04340 // AT5G67080 // AT1G13609 // AT1G76650 // AT5G43620 // AT5G54490 // AT2G22880 // AT1G66500 // AT1G49900 // AT4G37…
GO:0005622	0.041	C	intracellular	136	20721	28362	0.0078	0.041	// AT3G50060 // AT1G80840 // AT3G49530 // AT1G51700 // AT1G73500 // AT3G46600 // AT5G47610 // AT5G41740 // AT1G61340 // AT1G74950 // AT2G38940 // AT3G49620 // AT1G19050 // AT1G76640 // AT1G19180 // AT4G13395 // AT4G15210 // AT3G28340 // AT1G67600 // AT5G04340 // AT2G40000 // AT1G13609 // AT1G76650 // AT5G43620 // AT5G54490 // AT2G22880 // AT1G66500 // AT1G49900 // AT4G37260 // AT4G11280 // AT1G30…
GO:0005634	0.041	C	nucleus	75	9924	28362	0.0052	0.041	// AT3G50060 // AT1G30135 // AT1G80840 // AT3G49530 // AT5G47220 // AT5G59820 // AT1G51700 // AT1G33760 // AT1G73500 // AT3G46600 // AT2G22880 // AT5G47610 // AT5G41740 // AT5G09570 // AT1G61340 // AT2G41010 // AT1G61470 // AT1G74950 // AT2G38940 // AT1G75230 // AT2G42760 // AT1G22190 // AT2G40140 // AT5G26920 // AT1G50040 // AT2G39650 // AT3G50350 // AT2G47190 // AT1G19050 // AT1G25400 // AT1G68…
GO:0031224	0.041	C	intrinsic component of membrane	46	5540	28362	0.0078	0.041	// AT3G04640 // AT5G47610 // AT3G49530 // AT5G06320 // AT1G25400 // AT1G72890 // AT1G10550 // AT1G59590 // AT5G24380 // AT3G51860 // AT2G43290 // AT1G61890 // AT3G50930 // AT3G52190 // AT5G45340 // AT1G09070 // AT2G38940 // AT3G53810 // AT5G66070 // AT2G45570 // AT2G36800 // AT2G32830 // AT1G61800 // AT1G07135 // AT4G37680 // AT2G27690 // AT1G07150 // AT3G16720 // AT5G09470 // AT3G28340 // AT5G24…
GO:0005623	0.041	C	cell	148	22664	28362	0.0021	0.041	// AT3G50060 // AT1G80840 // AT3G49530 // AT1G51700 // AT5G14450 // AT1G73500 // AT3G46600 // AT5G47610 // AT5G41740 // AT1G61340 // AT1G74950 // AT2G38940 // AT3G49620 // AT1G19050 // AT1G76640 // AT1G19180 // AT4G13395 // AT4G15210 // AT3G28340 // AT5G24030 // AT1G67600 // AT5G04340 // AT5G67080 // AT1G13609 // AT1G76650 // AT5G43620 // AT5G54490 // AT2G22880 // AT1G66500 // AT1G49900 // AT4G37…
GO:0005887	0.041	C	integral component of plasma membrane	5	184	28362	0.0052	0.041	// AT2G38940 // AT2G32830 // AT1G10550 // AT2G01180 // AT1G27770
GO:0016021	0.053	C	integral component of membrane	43	5324	28362	0.016	0.053	// AT5G47610 // AT3G49530 // AT5G06320 // AT1G25400 // AT1G72890 // AT1G10550 // AT1G59590 // AT5G24380 // AT3G51860 // AT2G43290 // AT1G61890 // AT3G50930 // AT3G52190 // AT5G45340 // AT1G09070 // AT2G38940 // AT3G53810 // AT5G66070 // AT2G45570 // AT2G36800 // AT2G32830 // AT1G61800 // AT4G37680 // AT2G27690 // AT1G07150 // AT3G16720 // AT5G09470 // AT3G28340 // AT5G24030 // AT2G33580 // AT1G67…
GO:0043231	0.053	C	intracellular membrane-bounded organelle	121	18205	28362	0.015	0.053	// AT3G50060 // AT1G80840 // AT3G49530 // AT1G51700 // AT1G73500 // AT3G46600 // AT5G47610 // AT5G41740 // AT1G61340 // AT1G74950 // AT2G38940 // AT1G19050 // AT1G19180 // AT4G13395 // AT4G15210 // AT3G28340 // AT1G67600 // AT5G04340 // AT1G13609 // AT1G76650 // AT5G43620 // AT5G54490 // AT2G22880 // AT1G66500 // AT1G49900 // AT4G37260 // AT1G30135 // AT5G09470 // AT5G06320 // AT1G59590 // AT3G23…
GO:0043227	0.053	C	membrane-bounded organelle	121	18217	28362	0.015	0.053	// AT3G50060 // AT1G80840 // AT3G49530 // AT1G51700 // AT1G73500 // AT3G46600 // AT5G47610 // AT5G41740 // AT1G61340 // AT1G74950 // AT2G38940 // AT1G19050 // AT1G19180 // AT4G13395 // AT4G15210 // AT3G28340 // AT1G67600 // AT5G04340 // AT1G13609 // AT1G76650 // AT5G43620 // AT5G54490 // AT2G22880 // AT1G66500 // AT1G49900 // AT4G37260 // AT1G30135 // AT5G09470 // AT5G06320 // AT1G59590 // AT3G23…
GO:0044459	0.053	C	plasma membrane part	7	428	28362	0.014	0.053	// AT1G10550 // AT5G64870 // AT2G38940 // AT5G06320 // AT2G32830 // AT1G27770 // AT2G01180
GO:0044425	0.054	C	membrane part	47	5962	28362	0.018	0.054	// AT3G04640 // AT5G47610 // AT3G49530 // AT5G06320 // AT1G25400 // AT1G72890 // AT1G10550 // AT1G59590 // AT5G24380 // AT3G51860 // AT2G43290 // AT1G61890 // AT3G50930 // AT3G52190 // AT5G45340 // AT1G09070 // AT2G38940 // AT3G53810 // AT5G66070 // AT2G45570 // AT2G36800 // AT2G32830 // AT1G61800 // AT1G07135 // AT4G37680 // AT2G27690 // AT1G07150 // AT3G16720 // AT5G09470 // AT3G28340 // AT5G24…
GO:0043229	0.079	C	intracellular organelle	121	18517	28362	0.03	0.079	// AT3G50060 // AT1G80840 // AT3G49530 // AT1G51700 // AT1G73500 // AT3G46600 // AT5G47610 // AT5G41740 // AT1G61340 // AT1G74950 // AT2G38940 // AT1G19050 // AT1G19180 // AT4G13395 // AT4G15210 // AT3G28340 // AT1G67600 // AT5G04340 // AT1G13609 // AT1G76650 // AT5G43620 // AT5G54490 // AT2G22880 // AT1G66500 // AT1G49900 // AT4G37260 // AT1G30135 // AT5G09470 // AT5G06320 // AT1G59590 // AT3G23…
GO:0043226	0.079	C	organelle	121	18527	28362	0.031	0.079	// AT3G50060 // AT1G80840 // AT3G49530 // AT1G51700 // AT1G73500 // AT3G46600 // AT5G47610 // AT5G41740 // AT1G61340 // AT1G74950 // AT2G38940 // AT1G19050 // AT1G19180 // AT4G13395 // AT4G15210 // AT3G28340 // AT1G67600 // AT5G04340 // AT1G13609 // AT1G76650 // AT5G43620 // AT5G54490 // AT2G22880 // AT1G66500 // AT1G49900 // AT4G37260 // AT1G30135 // AT5G09470 // AT5G06320 // AT1G59590 // AT3G23…
GO:0016020	0.2	C	membrane	59	8532	28362	0.084	0.2	// AT3G04640 // AT5G47610 // AT3G49530 // AT5G06320 // AT1G25400 // AT1G72890 // AT1G10550 // AT1G59590 // AT5G24380 // AT3G51860 // AT2G43290 // AT1G61890 // AT3G50930 // AT3G52190 // AT5G45340 // AT4G36950 // AT2G33580 // AT1G27770 // AT3G53810 // AT5G66070 // AT2G45570 // AT2G36800 // AT2G32830 // AT5G37770 // AT1G09070 // AT1G23140 // AT5G67080 // AT1G61800 // AT1G07135 // AT4G26080 // AT4G37…
GO:0071944	0.21	C	cell periphery	32	4309	28362	0.097	0.21	// AT5G24380 // AT3G49530 // AT5G06320 // AT5G14450 // AT3G50930 // AT2G26020 // AT1G10550 // AT3G52190 // AT4G36950 // AT3G23730 // AT2G27190 // AT2G33580 // AT1G27770 // AT3G53810 // AT2G32830 // AT5G37770 // AT1G09070 // AT5G67080 // AT4G26080 // AT4G24000 // AT5G24030 // AT3G25780 // AT5G52050 // AT1G23140 // AT5G64870 // AT1G76650 // AT2G26530 // AT2G38940 // AT2G01180 // AT3G16860 // AT4G27…
GO:0098805	0.21	C	whole membrane	9	925	28362	0.099	0.21	// AT5G64870 // AT5G06320 // AT3G51860 // AT2G43290 // AT3G50930 // AT3G25780 // AT5G52050 // AT1G61800 // AT1G09070
GO:0005886	0.22	C	plasma membrane	28	3735	28362	0.11	0.22	// AT3G49530 // AT5G06320 // AT3G50930 // AT5G24380 // AT1G10550 // AT3G52190 // AT4G36950 // AT2G33580 // AT1G27770 // AT3G53810 // AT2G32830 // AT5G37770 // AT1G09070 // AT5G67080 // AT4G26080 // AT4G24000 // AT5G24030 // AT3G25780 // AT5G52050 // AT1G23140 // AT5G64870 // AT1G76650 // AT2G26530 // AT2G38940 // AT2G01180 // AT3G16860 // AT4G27280 // AT2G02990
GO:0044437	0.26	C	vacuolar part	7	725	28362	0.14	0.26	// AT5G06320 // AT3G51860 // AT2G43290 // AT3G25780 // AT5G52050 // AT1G61800 // AT1G09070
GO:0005774	0.26	C	vacuolar membrane	7	720	28362	0.14	0.26	// AT5G06320 // AT3G51860 // AT2G43290 // AT3G25780 // AT5G52050 // AT1G61800 // AT1G09070
GO:0005773	0.31	C	vacuole	11	1359	28362	0.18	0.31	// AT5G64870 // AT2G38940 // AT1G27100 // AT5G06320 // AT3G51860 // AT3G05630 // AT2G43290 // AT3G25780 // AT5G52050 // AT1G61800 // AT1G09070
GO:0098588	0.31	C	bounding membrane of organelle	10	1213	28362	0.18	0.31	// AT5G06320 // AT4G24000 // AT3G51860 // AT2G43290 // AT3G50930 // AT3G25780 // AT3G28340 // AT5G52050 // AT1G61800 // AT1G09070
GO:0030312	0.36	C	external encapsulating structure	6	706	28362	0.24	0.36	// AT2G27190 // AT5G14450 // AT2G26020 // AT1G10550 // AT2G02990 // AT3G23730
GO:0005618	0.36	C	cell wall	6	706	28362	0.24	0.36	// AT2G27190 // AT5G14450 // AT2G26020 // AT1G10550 // AT2G02990 // AT3G23730
GO:0031090	0.36	C	organelle membrane	13	1760	28362	0.24	0.36	// AT5G06320 // AT1G27770 // AT4G24000 // AT3G51860 // AT2G43290 // AT2G22500 // AT5G09470 // AT3G50930 // AT3G25780 // AT3G28340 // AT5G52050 // AT1G61800 // AT1G09070
GO:0005576	0.69	C	extracellular region	18	2954	28362	0.48	0.69	// AT2G26020 // AT3G17790 // AT1G13750 // AT5G27420 // AT1G13609 // AT5G14450 // AT2G27690 // AT2G41640 // AT2G27190 // AT2G45570 // AT3G48520 // AT2G43290 // AT1G10550 // AT2G33580 // AT1G23140 // AT3G23730 // AT5G45340 // AT2G02990
GO:0012505	0.86	C	endomembrane system	12	2143	28362	0.61	0.86	// AT4G17500 // AT5G06320 // AT2G38940 // AT3G28340 // AT2G43290 // AT5G37770 // AT1G27770 // AT5G24590 // AT4G24000 // AT3G52190 // AT5G52050 // AT1G09070
GO:0031975	0.87	C	envelope	6	1170	28362	0.69	0.87	// AT4G17500 // AT1G27770 // AT5G09470 // AT3G50930 // AT1G61800 // AT2G22500
GO:0005739	0.87	C	mitochondrion	20	3687	28362	0.69	0.87	// AT4G13395 // AT5G64000 // AT5G65300 // AT1G13609 // AT5G64190 // AT1G35210 // AT5G06320 // AT1G59590 // AT3G62260 // AT1G73500 // AT5G66985 // AT3G50930 // AT3G10815 // AT5G09470 // AT5G66070 // AT2G01180 // AT4G23000 // AT2G40000 // AT2G22500 // AT1G30370
GO:0031967	0.87	C	organelle envelope	6	1170	28362	0.69	0.87	// AT4G17500 // AT1G27770 // AT5G09470 // AT3G50930 // AT1G61800 // AT2G22500
GO:0005737	0.97	C	cytoplasm	74	13406	28362	0.8	0.97	// AT4G11280 // AT1G80160 // AT5G09470 // AT5G64000 // AT5G06320 // AT5G22250 // AT1G72890 // AT1G59590 // AT3G62260 // AT1G73500 // AT3G51860 // AT2G43290 // AT3G10815 // AT1G61890 // AT3G50930 // AT3G23170 // AT3G52190 // AT4G36950 // AT5G59550 // AT2G27190 // AT2G32140 // AT1G61470 // AT4G33030 // AT3G52450 // AT5G64190 // AT2G38940 // AT3G04530 // AT5G66070 // AT3G49620 // AT2G36800 // AT2G32…
GO:0005794	0.98	C	Golgi apparatus	5	1182	28362	0.83	0.98	// AT2G38940 // AT4G24000 // AT3G28340 // AT5G37770 // AT5G06320
GO:0044422	1	C	organelle part	17	4894	28362	1	1	// AT1G76600 // AT4G17500 // AT5G06320 // AT1G27770 // AT5G22630 // AT3G51860 // AT3G28340 // AT2G43290 // AT2G22500 // AT5G09470 // AT3G50930 // AT3G25780 // AT4G24000 // AT3G52190 // AT5G52050 // AT1G61800 // AT1G09070
GO:0005829	1	C	cytosol	7	1993	28362	0.95	1	// AT4G33070 // AT5G59550 // AT3G52450 // AT4G34150 // AT2G27190 // AT4G15210 // AT3G23920
GO:0009536	1	C	plastid	19	4213	28362	0.92	1	// AT4G33070 // AT2G17850 // AT1G43800 // AT5G22630 // AT1G27770 // AT2G26530 // AT2G01180 // AT2G36800 // AT4G15210 // AT4G01360 // AT5G18670 // AT4G33030 // AT1G61890 // AT3G23170 // AT3G25780 // AT1G67600 // AT2G32140 // AT1G61800 // AT3G23920
GO:0044446	1	C	intracellular organelle part	17	4882	28362	1	1	// AT1G76600 // AT4G17500 // AT5G06320 // AT1G27770 // AT5G22630 // AT3G51860 // AT3G28340 // AT2G43290 // AT2G22500 // AT5G09470 // AT3G50930 // AT3G25780 // AT4G24000 // AT3G52190 // AT5G52050 // AT1G61800 // AT1G09070
GO:0044444	1	C	cytoplasmic part	54	10923	28362	0.96	1	// AT5G09470 // AT5G64000 // AT5G06320 // AT1G59590 // AT3G62260 // AT1G73500 // AT3G51860 // AT2G43290 // AT3G10815 // AT1G61890 // AT3G50930 // AT3G23170 // AT3G52190 // AT1G09070 // AT2G27190 // AT2G32140 // AT5G59550 // AT3G52450 // AT5G64190 // AT2G38940 // AT2G36800 // AT5G37770 // AT4G33030 // AT2G40000 // AT1G61800 // AT4G13395 // AT2G17850 // AT5G65300 // AT5G22630 // AT1G35210 // AT4G15…
GO:0009507	1	C	chloroplast	19	4148	28362	0.91	1	// AT4G33070 // AT2G17850 // AT1G43800 // AT5G22630 // AT1G27770 // AT2G26530 // AT2G01180 // AT2G36800 // AT4G15210 // AT4G01360 // AT5G18670 // AT4G33030 // AT1G61890 // AT3G23170 // AT3G25780 // AT1G67600 // AT2G32140 // AT1G61800 // AT3G23920

## Sheet: Go enrichment "112"
GO_acc	FDR	term_type	Term	queryitem	bgitem	bgtotal	pvalue	FDR	entries
GO:0006950	4.4e-09	P	response to stress	41	3506	28362	2.7e-11	4.4e-09	// AT5G03210 // AT1G73010 // AT5G59310 // AT2G35930 // AT1G32640 // AT3G46620 // AT2G44840 // AT5G65080 // AT2G30020 // AT1G17420 // AT1G74930 // AT3G44260 // AT2G16060 // AT2G34202 // AT5G20150 // AT5G44430 // AT1G12610 // AT1G15010 // AT4G34410 // AT4G27410 // AT5G01220 // AT1G22990 // AT1G20823 // AT5G15120 // AT5G39890 // AT5G59220 // AT3G23550 // AT5G59320 // AT2G26010 // AT5G20410 // AT3G61…
GO:0010200	2e-08	P	response to chitin	10	134	28362	2.4e-10	2e-08	// AT2G34600 // AT1G32640 // AT3G46620 // AT2G35930 // AT3G15210 // AT2G44840 // AT5G51190 // AT3G55980 // AT1G20823 // AT4G34410
GO:0010243	9.3e-08	P	response to organonitrogen compound	10	166	28362	1.7e-09	9.3e-08	// AT2G34600 // AT1G32640 // AT3G46620 // AT2G35930 // AT3G15210 // AT2G44840 // AT5G51190 // AT3G55980 // AT1G20823 // AT4G34410
GO:0016036	3.2e-07	P	cellular response to phosphate starvation	8	97	28362	7.8e-09	3.2e-07	// AT2G34202 // AT1G73010 // AT5G20150 // AT2G45130 // AT5G20410 // AT2G11810 // AT5G01220 // AT3G09922
GO:1901698	3.3e-07	P	response to nitrogen compound	11	264	28362	1e-08	3.3e-07	// AT1G20823 // AT2G34600 // AT1G32640 // AT3G46620 // AT2G35930 // AT3G15210 // AT2G44840 // AT5G51190 // AT3G55980 // AT2G17660 // AT4G34410
GO:0009611	5.3e-07	P	response to wounding	10	217	28362	2e-08	5.3e-07	// AT2G34600 // AT1G32640 // AT5G44420 // AT3G61060 // AT2G46510 // AT3G61190 // AT2G30020 // AT1G17420 // AT1G74930 // AT3G44260
GO:0050896	1.1e-06	P	response to stimulus	50	6250	28362	4.7e-08	1.1e-06	// AT5G03210 // AT1G73010 // AT5G59310 // AT2G35930 // AT1G32640 // AT3G46620 // AT2G44840 // AT5G65080 // AT2G30020 // AT1G17420 // AT1G74930 // AT1G28370 // AT3G44260 // AT2G16060 // AT3G53620 // AT2G34202 // AT5G20150 // AT5G44430 // AT1G12610 // AT2G29470 // AT1G15010 // AT4G34410 // AT4G27410 // AT5G01220 // AT1G08650 // AT1G22990 // AT1G20823 // AT5G15120 // AT5G39890 // AT5G59220 // AT3G23…
GO:0042221	1.8e-06	P	response to chemical	31	2853	28362	8.9e-08	1.8e-06	// AT5G59310 // AT1G32640 // AT3G46620 // AT2G44840 // AT2G30020 // AT1G17420 // AT1G74930 // AT1G28370 // AT1G12610 // AT2G29470 // AT4G34410 // AT4G27410 // AT1G22990 // AT2G17660 // AT5G15120 // AT5G39890 // AT5G59220 // AT3G23550 // AT5G59320 // AT5G21960 // AT5G51190 // AT3G61190 // AT3G55980 // AT3G15210 // AT1G20823 // AT2G34600 // AT5G44420 // AT2G35930 // AT2G46510 // AT1G19210 // AT3G53…
GO:0009605	3.2e-06	P	response to external stimulus	22	1582	28362	1.8e-07	3.2e-06	// AT5G03210 // AT1G73010 // AT1G32640 // AT4G34410 // AT2G30020 // AT1G17420 // AT3G44260 // AT2G34202 // AT5G20150 // AT5G44430 // AT1G15010 // AT1G74930 // AT5G01220 // AT3G23550 // AT2G26010 // AT5G20410 // AT3G09922 // AT3G15210 // AT2G45130 // AT5G44420 // AT2G43535 // AT2G11810
GO:0009267	3.6e-06	P	cellular response to starvation	8	153	28362	2.2e-07	3.6e-06	// AT2G34202 // AT1G73010 // AT5G20150 // AT2G45130 // AT5G20410 // AT2G11810 // AT5G01220 // AT3G09922
GO:0042594	4.9e-06	P	response to starvation	8	162	28362	3.3e-07	4.9e-06	// AT2G34202 // AT1G73010 // AT5G20150 // AT2G45130 // AT5G20410 // AT2G11810 // AT5G01220 // AT3G09922
GO:0031669	6.4e-06	P	cellular response to nutrient levels	8	170	28362	4.7e-07	6.4e-06	// AT2G34202 // AT1G73010 // AT5G20150 // AT2G45130 // AT5G20410 // AT2G11810 // AT5G01220 // AT3G09922
GO:1901700	7.3e-06	P	response to oxygen-containing compound	21	1557	28362	5.9e-07	7.3e-06	// AT5G44420 // AT5G59310 // AT2G17660 // AT1G32640 // AT2G34600 // AT5G59320 // AT3G46620 // AT1G12610 // AT2G35930 // AT5G59220 // AT2G44840 // AT3G15210 // AT4G27410 // AT2G46510 // AT5G51190 // AT3G61190 // AT2G30020 // AT3G55980 // AT1G17420 // AT1G20823 // AT4G34410
GO:0009873	9.4e-06	P	ethylene-activated signaling pathway	8	185	28362	8.8e-07	9.4e-06	// AT3G15210 // AT5G21960 // AT2G44840 // AT5G51190 // AT1G19210 // AT1G74930 // AT1G28370 // AT4G34410
GO:0009719	9.4e-06	P	response to endogenous stimulus	22	1732	28362	8.3e-07	9.4e-06	// AT5G59310 // AT1G32640 // AT3G46620 // AT4G34410 // AT2G44840 // AT2G30020 // AT1G17420 // AT1G28370 // AT1G74930 // AT4G27410 // AT1G20823 // AT5G59220 // AT5G59320 // AT5G21960 // AT5G51190 // AT3G55980 // AT3G15210 // AT2G34600 // AT5G44420 // AT2G35930 // AT2G46510 // AT1G19210
GO:0031667	1.1e-05	P	response to nutrient levels	8	190	28362	1.1e-06	1.1e-05	// AT2G34202 // AT1G73010 // AT5G20150 // AT2G45130 // AT5G20410 // AT2G11810 // AT5G01220 // AT3G09922
GO:0031668	1.7e-05	P	cellular response to extracellular stimulus	8	204	28362	1.8e-06	1.7e-05	// AT2G34202 // AT1G73010 // AT5G20150 // AT2G45130 // AT5G20410 // AT2G11810 // AT5G01220 // AT3G09922
GO:0071369	1.7e-05	P	cellular response to ethylene stimulus	8	206	28362	1.9e-06	1.7e-05	// AT3G15210 // AT5G21960 // AT2G44840 // AT5G51190 // AT1G19210 // AT1G74930 // AT1G28370 // AT4G34410
GO:0071496	1.7e-05	P	cellular response to external stimulus	8	208	28362	2e-06	1.7e-05	// AT2G34202 // AT1G73010 // AT5G20150 // AT2G45130 // AT5G20410 // AT2G11810 // AT5G01220 // AT3G09922
GO:0010033	2.3e-05	P	response to organic substance	23	2023	28362	2.9e-06	2.3e-05	// AT5G59310 // AT1G32640 // AT3G46620 // AT4G34410 // AT2G44840 // AT2G30020 // AT1G17420 // AT1G28370 // AT1G74930 // AT4G27410 // AT1G20823 // AT5G59220 // AT5G59320 // AT5G21960 // AT5G51190 // AT3G61190 // AT3G55980 // AT3G15210 // AT2G34600 // AT5G44420 // AT2G35930 // AT2G46510 // AT1G19210
GO:0000160	2.6e-05	P	phosphorelay signal transduction system	8	225	28362	3.6e-06	2.6e-05	// AT3G15210 // AT5G21960 // AT2G44840 // AT5G51190 // AT1G19210 // AT1G74930 // AT1G28370 // AT4G34410
GO:0009991	2.6e-05	P	response to extracellular stimulus	8	225	28362	3.6e-06	2.6e-05	// AT2G34202 // AT1G73010 // AT5G20150 // AT2G45130 // AT5G20410 // AT2G11810 // AT5G01220 // AT3G09922
GO:0009723	2.8e-05	P	response to ethylene	9	307	28362	4e-06	2.8e-05	// AT5G44420 // AT3G15210 // AT5G21960 // AT2G44840 // AT5G51190 // AT1G19210 // AT1G74930 // AT1G28370 // AT4G34410
GO:0009755	2.8e-05	P	hormone-mediated signaling pathway	14	821	28362	4.2e-06	2.8e-05	// AT5G59220 // AT2G34600 // AT1G32640 // AT3G46620 // AT2G44840 // AT3G15210 // AT5G21960 // AT2G46510 // AT5G51190 // AT2G30020 // AT1G19210 // AT1G74930 // AT1G28370 // AT4G34410
GO:0032870	5.9e-05	P	cellular response to hormone stimulus	14	879	28362	9.1e-06	5.9e-05	// AT5G59220 // AT2G34600 // AT1G32640 // AT3G46620 // AT2G44840 // AT3G15210 // AT5G21960 // AT2G46510 // AT5G51190 // AT2G30020 // AT1G19210 // AT1G74930 // AT1G28370 // AT4G34410
GO:0006952	6.2e-05	P	defense response	19	1566	28362	9.9e-06	6.2e-05	// AT5G03210 // AT5G44420 // AT3G23550 // AT1G74930 // AT2G34600 // AT1G32640 // AT2G26010 // AT5G44430 // AT2G35930 // AT2G43535 // AT1G15010 // AT3G44260 // AT3G15210 // AT2G44840 // AT3G61190 // AT2G30020 // AT1G17420 // AT1G20823 // AT4G34410
GO:0071495	6.2e-05	P	cellular response to endogenous stimulus	14	890	28362	1e-05	6.2e-05	// AT5G59220 // AT2G34600 // AT1G32640 // AT3G46620 // AT2G44840 // AT3G15210 // AT5G21960 // AT2G46510 // AT5G51190 // AT2G30020 // AT1G19210 // AT1G74930 // AT1G28370 // AT4G34410
GO:0007154	7.7e-05	P	cell communication	23	2223	28362	1.3e-05	7.7e-05	// AT1G73010 // AT1G32640 // AT3G46620 // AT4G34410 // AT2G44840 // AT2G30020 // AT1G28370 // AT2G34202 // AT5G20150 // AT1G74930 // AT5G01220 // AT1G08650 // AT5G59220 // AT5G20410 // AT5G21960 // AT5G51190 // AT3G09922 // AT3G15210 // AT2G34600 // AT2G45130 // AT2G11810 // AT2G46510 // AT1G19210
GO:0009725	9.7e-05	P	response to hormone	19	1631	28362	1.7e-05	9.7e-05	// AT5G59310 // AT2G34600 // AT5G59320 // AT3G46620 // AT5G44420 // AT1G32640 // AT5G59220 // AT2G44840 // AT3G15210 // AT4G27410 // AT5G21960 // AT2G46510 // AT5G51190 // AT2G30020 // AT1G19210 // AT1G17420 // AT1G74930 // AT1G28370 // AT4G34410
GO:0071310	0.00025	P	cellular response to organic substance	14	1023	28362	4.7e-05	0.00025	// AT5G59220 // AT2G34600 // AT1G32640 // AT3G46620 // AT2G44840 // AT3G15210 // AT5G21960 // AT2G46510 // AT5G51190 // AT2G30020 // AT1G19210 // AT1G74930 // AT1G28370 // AT4G34410
GO:0001101	0.0003	P	response to acid chemical	15	1181	28362	5.7e-05	0.0003	// AT5G44420 // AT5G59310 // AT1G32640 // AT2G34600 // AT5G59320 // AT3G46620 // AT1G12610 // AT2G35930 // AT5G59220 // AT4G27410 // AT2G46510 // AT3G61190 // AT2G30020 // AT1G17420 // AT3G15210
GO:0009414	0.00037	P	response to water deprivation	8	347	28362	7.3e-05	0.00037	// AT5G59220 // AT1G32640 // AT5G59320 // AT3G46620 // AT1G12610 // AT2G35930 // AT5G59310 // AT4G27410
GO:0098542	0.00038	P	defense response to other organism	13	936	28362	7.7e-05	0.00038	// AT5G03210 // AT3G23550 // AT1G32640 // AT2G26010 // AT5G44430 // AT5G44420 // AT2G43535 // AT1G15010 // AT3G15210 // AT2G30020 // AT3G44260 // AT1G74930 // AT4G34410
GO:0009415	0.00041	P	response to water	8	355	28362	8.6e-05	0.00041	// AT5G59220 // AT1G32640 // AT5G59320 // AT3G46620 // AT1G12610 // AT2G35930 // AT5G59310 // AT4G27410
GO:0070887	0.00092	P	cellular response to chemical stimulus	14	1176	28362	0.0002	0.00092	// AT5G59220 // AT2G34600 // AT1G32640 // AT3G46620 // AT2G44840 // AT3G15210 // AT5G21960 // AT2G46510 // AT5G51190 // AT2G30020 // AT1G19210 // AT1G74930 // AT1G28370 // AT4G34410
GO:0051716	0.001	P	cellular response to stimulus	24	2856	28362	0.00022	0.001	// AT1G73010 // AT1G32640 // AT3G46620 // AT4G34410 // AT2G44840 // AT2G30020 // AT1G28370 // AT2G34202 // AT5G20150 // AT1G74930 // AT5G01220 // AT1G08650 // AT1G20823 // AT5G59220 // AT5G20410 // AT5G21960 // AT5G51190 // AT3G09922 // AT3G15210 // AT2G34600 // AT2G45130 // AT2G11810 // AT2G46510 // AT1G19210
GO:0043207	0.0012	P	response to external biotic stimulus	14	1212	28362	0.00027	0.0012	// AT5G03210 // AT3G23550 // AT1G32640 // AT2G26010 // AT5G44430 // AT5G44420 // AT2G43535 // AT1G15010 // AT3G44260 // AT3G15210 // AT2G30020 // AT1G17420 // AT1G74930 // AT4G34410
GO:0051707	0.0012	P	response to other organism	14	1210	28362	0.00027	0.0012	// AT5G03210 // AT3G23550 // AT1G32640 // AT2G26010 // AT5G44430 // AT5G44420 // AT2G43535 // AT1G15010 // AT3G44260 // AT3G15210 // AT2G30020 // AT1G17420 // AT1G74930 // AT4G34410
GO:0009607	0.0016	P	response to biotic stimulus	14	1253	28362	0.00038	0.0016	// AT5G03210 // AT3G23550 // AT1G32640 // AT2G26010 // AT5G44430 // AT5G44420 // AT2G43535 // AT1G15010 // AT3G44260 // AT3G15210 // AT2G30020 // AT1G17420 // AT1G74930 // AT4G34410
GO:0009737	0.0019	P	response to abscisic acid	9	578	28362	0.00046	0.0019	// AT5G59310 // AT5G59320 // AT3G46620 // AT1G32640 // AT5G59220 // AT4G27410 // AT2G46510 // AT2G30020 // AT3G15210
GO:0065007	0.0019	P	biological regulation	39	6062	28362	0.0005	0.0019	// AT1G30560 // AT1G32640 // AT3G46620 // AT2G30040 // AT2G44840 // AT5G65080 // AT2G30020 // AT3G47420 // AT2G22760 // AT1G74930 // AT1G28370 // AT3G44260 // AT2G34202 // AT5G20150 // AT5G44430 // AT1G12610 // AT4G25470 // AT4G27410 // AT1G08650 // AT1G22990 // AT1G20823 // AT5G59220 // AT2G26010 // AT5G21960 // AT5G51190 // AT3G61190 // AT3G15210 // AT5G41080 // AT3G55980 // AT4G34410 // AT2G34…
GO:0097305	0.0019	P	response to alcohol	9	583	28362	0.00049	0.0019	// AT5G59310 // AT5G59320 // AT3G46620 // AT1G32640 // AT5G59220 // AT4G27410 // AT2G46510 // AT2G30020 // AT3G15210
GO:0010035	0.0038	P	response to inorganic substance	11	926	28362	0.001	0.0038	// AT5G59310 // AT1G32640 // AT5G59320 // AT3G46620 // AT1G12610 // AT2G35930 // AT5G59220 // AT4G27410 // AT1G22990 // AT2G17660 // AT3G53620
GO:0044255	0.0038	P	cellular lipid metabolic process	9	649	28362	0.001	0.0038	// AT5G20410 // AT1G12610 // AT5G01220 // AT2G11810 // AT3G02040 // AT3G03530 // AT3G21500 // AT5G41080 // AT1G17420
GO:2001141	0.0039	P	regulation of RNA biosynthetic process	20	2445	28362	0.0011	0.0039	// AT2G34210 // AT2G34600 // AT1G32640 // AT2G44840 // AT1G12610 // AT3G44260 // AT4G34410 // AT2G30040 // AT4G27410 // AT5G21960 // AT2G46510 // AT5G51190 // AT5G65080 // AT3G15210 // AT1G19210 // AT3G55980 // AT2G22760 // AT1G74930 // AT1G28370 // AT4G25470
GO:0006355	0.0039	P	regulation of transcription, DNA-templated	20	2443	28362	0.0011	0.0039	// AT2G34210 // AT2G34600 // AT1G32640 // AT2G44840 // AT1G12610 // AT3G44260 // AT4G34410 // AT2G30040 // AT4G27410 // AT5G21960 // AT2G46510 // AT5G51190 // AT5G65080 // AT3G15210 // AT1G19210 // AT3G55980 // AT2G22760 // AT1G74930 // AT1G28370 // AT4G25470
GO:1903506	0.0039	P	regulation of nucleic acid-templated transcription	20	2445	28362	0.0011	0.0039	// AT2G34210 // AT2G34600 // AT1G32640 // AT2G44840 // AT1G12610 // AT3G44260 // AT4G34410 // AT2G30040 // AT4G27410 // AT5G21960 // AT2G46510 // AT5G51190 // AT5G65080 // AT3G15210 // AT1G19210 // AT3G55980 // AT2G22760 // AT1G74930 // AT1G28370 // AT4G25470
GO:0035556	0.0039	P	intracellular signal transduction	9	660	28362	0.0012	0.0039	// AT3G15210 // AT5G21960 // AT2G44840 // AT5G51190 // AT1G19210 // AT1G08650 // AT1G74930 // AT1G28370 // AT4G34410
GO:0051252	0.0042	P	regulation of RNA metabolic process	20	2474	28362	0.0013	0.0042	// AT2G34210 // AT2G34600 // AT1G32640 // AT2G44840 // AT1G12610 // AT3G44260 // AT4G34410 // AT2G30040 // AT4G27410 // AT5G21960 // AT2G46510 // AT5G51190 // AT5G65080 // AT3G15210 // AT1G19210 // AT3G55980 // AT2G22760 // AT1G74930 // AT1G28370 // AT4G25470
GO:2000112	0.0042	P	regulation of cellular macromolecule biosynthetic process	21	2657	28362	0.0013	0.0042	// AT2G34202 // AT2G34210 // AT2G34600 // AT1G32640 // AT2G44840 // AT1G12610 // AT3G44260 // AT4G34410 // AT2G30040 // AT4G27410 // AT5G21960 // AT2G46510 // AT5G51190 // AT5G65080 // AT3G15210 // AT1G19210 // AT3G55980 // AT2G22760 // AT1G74930 // AT1G28370 // AT4G25470
GO:0010556	0.0043	P	regulation of macromolecule biosynthetic process	21	2666	28362	0.0014	0.0043	// AT2G34202 // AT2G34210 // AT2G34600 // AT1G32640 // AT2G44840 // AT1G12610 // AT3G44260 // AT4G34410 // AT2G30040 // AT4G27410 // AT5G21960 // AT2G46510 // AT5G51190 // AT5G65080 // AT3G15210 // AT1G19210 // AT3G55980 // AT2G22760 // AT1G74930 // AT1G28370 // AT4G25470
GO:0080134	0.0049	P	regulation of response to stress	6	316	28362	0.0016	0.0049	// AT5G20150 // AT2G34600 // AT1G32640 // AT2G45130 // AT3G61190 // AT3G15210
GO:0098771	0.0051	P	inorganic ion homeostasis	5	215	28362	0.0017	0.0051	// AT3G02040 // AT1G30560 // AT1G22990 // AT3G47420 // AT5G41080
GO:0019219	0.0051	P	regulation of nucleobase-containing compound metabolic process	20	2529	28362	0.0017	0.0051	// AT2G34210 // AT2G34600 // AT1G32640 // AT2G44840 // AT1G12610 // AT3G44260 // AT4G34410 // AT2G30040 // AT4G27410 // AT5G21960 // AT2G46510 // AT5G51190 // AT5G65080 // AT3G15210 // AT1G19210 // AT3G55980 // AT2G22760 // AT1G74930 // AT1G28370 // AT4G25470
GO:0048583	0.0051	P	regulation of response to stimulus	8	565	28362	0.0017	0.0051	// AT5G59220 // AT5G20150 // AT2G34600 // AT1G32640 // AT2G45130 // AT5G65080 // AT3G15210 // AT3G61190
GO:0033554	0.0051	P	cellular response to stress	10	858	28362	0.002	0.0051	// AT2G34202 // AT1G73010 // AT5G20150 // AT1G32640 // AT2G45130 // AT5G20410 // AT2G11810 // AT5G01220 // AT1G20823 // AT3G09922
GO:0097659	0.0051	P	nucleic acid-templated transcription	20	2561	28362	0.002	0.0051	// AT2G34210 // AT2G34600 // AT1G32640 // AT2G44840 // AT1G12610 // AT3G44260 // AT4G34410 // AT2G30040 // AT4G27410 // AT5G21960 // AT2G46510 // AT5G51190 // AT5G65080 // AT3G15210 // AT1G19210 // AT3G55980 // AT2G22760 // AT1G74930 // AT1G28370 // AT4G25470
GO:0009889	0.0051	P	regulation of biosynthetic process	21	2752	28362	0.002	0.0051	// AT2G34202 // AT2G34210 // AT2G34600 // AT1G32640 // AT2G44840 // AT1G12610 // AT3G44260 // AT4G34410 // AT2G30040 // AT4G27410 // AT5G21960 // AT2G46510 // AT5G51190 // AT5G65080 // AT3G15210 // AT1G19210 // AT3G55980 // AT2G22760 // AT1G74930 // AT1G28370 // AT4G25470
GO:0009753	0.0051	P	response to jasmonic acid	5	225	28362	0.002	0.0051	// AT5G44420 // AT1G17420 // AT3G15210 // AT2G34600 // AT1G32640
GO:0006351	0.0051	P	transcription, DNA-templated	20	2559	28362	0.002	0.0051	// AT2G34210 // AT2G34600 // AT1G32640 // AT2G44840 // AT1G12610 // AT3G44260 // AT4G34410 // AT2G30040 // AT4G27410 // AT5G21960 // AT2G46510 // AT5G51190 // AT5G65080 // AT3G15210 // AT1G19210 // AT3G55980 // AT2G22760 // AT1G74930 // AT1G28370 // AT4G25470
GO:0032774	0.0051	P	RNA biosynthetic process	20	2566	28362	0.002	0.0051	// AT2G34210 // AT2G34600 // AT1G32640 // AT2G44840 // AT1G12610 // AT3G44260 // AT4G34410 // AT2G30040 // AT4G27410 // AT5G21960 // AT2G46510 // AT5G51190 // AT5G65080 // AT3G15210 // AT1G19210 // AT3G55980 // AT2G22760 // AT1G74930 // AT1G28370 // AT4G25470
GO:0031326	0.0051	P	regulation of cellular biosynthetic process	21	2734	28362	0.0018	0.0051	// AT2G34202 // AT2G34210 // AT2G34600 // AT1G32640 // AT2G44840 // AT1G12610 // AT3G44260 // AT4G34410 // AT2G30040 // AT4G27410 // AT5G21960 // AT2G46510 // AT5G51190 // AT5G65080 // AT3G15210 // AT1G19210 // AT3G55980 // AT2G22760 // AT1G74930 // AT1G28370 // AT4G25470
GO:0051171	0.0051	P	regulation of nitrogen compound metabolic process	21	2739	28362	0.0019	0.0051	// AT2G34202 // AT2G34210 // AT2G34600 // AT1G32640 // AT2G44840 // AT1G12610 // AT3G44260 // AT4G34410 // AT2G30040 // AT4G27410 // AT5G21960 // AT2G46510 // AT5G51190 // AT5G65080 // AT3G15210 // AT1G19210 // AT3G55980 // AT2G22760 // AT1G74930 // AT1G28370 // AT4G25470
GO:0009620	0.0051	P	response to fungus	8	573	28362	0.0019	0.0051	// AT2G26010 // AT5G44430 // AT5G44420 // AT2G43535 // AT1G15010 // AT2G30020 // AT1G17420 // AT4G34410
GO:0050801	0.0054	P	ion homeostasis	5	229	28362	0.0022	0.0054	// AT3G02040 // AT1G30560 // AT1G22990 // AT3G47420 // AT5G41080
GO:0010646	0.0058	P	regulation of cell communication	5	234	28362	0.0024	0.0058	// AT2G45130 // AT5G59220 // AT5G20150 // AT3G15210 // AT2G34600
GO:0010468	0.0063	P	regulation of gene expression	21	2814	28362	0.0026	0.0063	// AT2G34202 // AT2G34210 // AT2G34600 // AT1G32640 // AT2G44840 // AT1G12610 // AT3G44260 // AT4G34410 // AT2G30040 // AT4G27410 // AT5G21960 // AT2G46510 // AT5G51190 // AT5G65080 // AT3G15210 // AT1G19210 // AT3G55980 // AT2G22760 // AT1G74930 // AT1G28370 // AT4G25470
GO:0009738	0.0066	P	abscisic acid-activated signaling pathway	5	243	28362	0.0028	0.0066	// AT3G46620 // AT5G59220 // AT2G46510 // AT2G30020 // AT1G32640
GO:0071229	0.0071	P	cellular response to acid chemical	7	485	28362	0.003	0.0071	// AT5G59220 // AT2G34600 // AT1G32640 // AT3G46620 // AT2G46510 // AT2G30020 // AT3G15210
GO:0033993	0.0076	P	response to lipid	9	772	28362	0.0033	0.0076	// AT5G59310 // AT5G59320 // AT3G46620 // AT1G32640 // AT5G59220 // AT4G27410 // AT2G46510 // AT2G30020 // AT3G15210
GO:0080090	0.0081	P	regulation of primary metabolic process	21	2889	28362	0.0036	0.0081	// AT2G34202 // AT2G34210 // AT2G34600 // AT1G32640 // AT2G44840 // AT1G12610 // AT3G44260 // AT4G34410 // AT2G30040 // AT4G27410 // AT5G21960 // AT2G46510 // AT5G51190 // AT5G65080 // AT3G15210 // AT1G19210 // AT3G55980 // AT2G22760 // AT1G74930 // AT1G28370 // AT4G25470
GO:0050832	0.0084	P	defense response to fungus	7	504	28362	0.0037	0.0084	// AT2G26010 // AT5G44430 // AT5G44420 // AT2G43535 // AT1G15010 // AT2G30020 // AT4G34410
GO:0071215	0.009	P	cellular response to abscisic acid stimulus	5	267	28362	0.0042	0.009	// AT3G46620 // AT5G59220 // AT2G46510 // AT2G30020 // AT1G32640
GO:0097306	0.009	P	cellular response to alcohol	5	267	28362	0.0042	0.009	// AT3G46620 // AT5G59220 // AT2G46510 // AT2G30020 // AT1G32640
GO:0051704	0.0095	P	multi-organism process	14	1631	28362	0.0044	0.0095	// AT5G03210 // AT3G23550 // AT1G32640 // AT2G26010 // AT5G44430 // AT5G44420 // AT2G43535 // AT1G15010 // AT3G44260 // AT3G15210 // AT2G30020 // AT1G17420 // AT1G74930 // AT4G34410
GO:0044763	0.01	P	single-organism cellular process	38	6591	28362	0.0048	0.01	// AT1G73010 // AT2G30020 // AT1G32640 // AT3G46620 // AT2G44840 // AT3G21500 // AT1G17420 // AT1G74930 // AT1G28370 // AT2G34202 // AT5G20150 // AT1G12610 // AT2G29470 // AT3G15210 // AT5G01220 // AT1G08650 // AT1G22990 // AT5G59730 // AT5G15120 // AT5G39890 // AT5G59220 // AT5G20410 // AT5G21960 // AT3G03530 // AT5G51190 // AT3G61190 // AT5G41080 // AT3G09922 // AT4G34410 // AT2G34600 // AT2G45…
GO:0034654	0.01	P	nucleobase-containing compound biosynthetic process	20	2781	28362	0.0051	0.01	// AT2G34210 // AT2G34600 // AT1G32640 // AT2G44840 // AT1G12610 // AT3G44260 // AT4G34410 // AT2G30040 // AT4G27410 // AT5G21960 // AT2G46510 // AT5G51190 // AT5G65080 // AT3G15210 // AT1G19210 // AT3G55980 // AT2G22760 // AT1G74930 // AT1G28370 // AT4G25470
GO:0031323	0.01	P	regulation of cellular metabolic process	21	2980	28362	0.0051	0.01	// AT2G34202 // AT2G34210 // AT2G34600 // AT1G32640 // AT2G44840 // AT1G12610 // AT3G44260 // AT4G34410 // AT2G30040 // AT4G27410 // AT5G21960 // AT2G46510 // AT5G51190 // AT5G65080 // AT3G15210 // AT1G19210 // AT3G55980 // AT2G22760 // AT1G74930 // AT1G28370 // AT4G25470
GO:0009628	0.01	P	response to abiotic stimulus	16	2022	28362	0.0051	0.01	// AT5G59310 // AT1G32640 // AT5G59320 // AT3G46620 // AT1G12610 // AT2G35930 // AT5G59220 // AT4G25470 // AT4G27410 // AT3G61190 // AT5G65080 // AT1G17420 // AT1G20823 // AT5G15120 // AT2G16060 // AT5G39890
GO:0060255	0.011	P	regulation of macromolecule metabolic process	21	2998	28362	0.0055	0.011	// AT2G34202 // AT2G34210 // AT2G34600 // AT1G32640 // AT2G44840 // AT1G12610 // AT3G44260 // AT4G34410 // AT2G30040 // AT4G27410 // AT5G21960 // AT2G46510 // AT5G51190 // AT5G65080 // AT3G15210 // AT1G19210 // AT3G55980 // AT2G22760 // AT1G74930 // AT1G28370 // AT4G25470
GO:0044699	0.011	P	single-organism process	50	9448	28362	0.0055	0.011	// AT1G30560 // AT1G73010 // AT5G59310 // AT3G21500 // AT1G32640 // AT3G46620 // AT4G24570 // AT2G44840 // AT5G65080 // AT2G30020 // AT3G47420 // AT1G17420 // AT1G74930 // AT1G28370 // AT2G34202 // AT5G20150 // AT1G12610 // AT2G29470 // AT3G15210 // AT4G27410 // AT5G01220 // AT1G08650 // AT1G22990 // AT1G20823 // AT5G59730 // AT5G15120 // AT5G39890 // AT5G59220 // AT3G23550 // AT5G59320 // AT5G20…
GO:0007165	0.018	P	signal transduction	15	1965	28362	0.0092	0.018	// AT5G59220 // AT2G34600 // AT1G32640 // AT3G46620 // AT2G44840 // AT3G15210 // AT5G21960 // AT2G46510 // AT5G51190 // AT2G30020 // AT1G19210 // AT1G08650 // AT1G74930 // AT1G28370 // AT4G34410
GO:0018130	0.019	P	heterocycle biosynthetic process	20	2957	28362	0.0098	0.019	// AT2G34210 // AT2G34600 // AT1G32640 // AT2G44840 // AT1G12610 // AT3G44260 // AT4G34410 // AT2G30040 // AT4G27410 // AT5G21960 // AT2G46510 // AT5G51190 // AT5G65080 // AT3G15210 // AT1G19210 // AT3G55980 // AT2G22760 // AT1G74930 // AT1G28370 // AT4G25470
GO:0019222	0.02	P	regulation of metabolic process	21	3181	28362	0.01	0.02	// AT2G34202 // AT2G34210 // AT2G34600 // AT1G32640 // AT2G44840 // AT1G12610 // AT3G44260 // AT4G34410 // AT2G30040 // AT4G27410 // AT5G21960 // AT2G46510 // AT5G51190 // AT5G65080 // AT3G15210 // AT1G19210 // AT3G55980 // AT2G22760 // AT1G74930 // AT1G28370 // AT4G25470
GO:0044700	0.02	P	single organism signaling	15	1995	28362	0.01	0.02	// AT5G59220 // AT2G34600 // AT1G32640 // AT3G46620 // AT2G44840 // AT3G15210 // AT5G21960 // AT2G46510 // AT5G51190 // AT2G30020 // AT1G19210 // AT1G08650 // AT1G74930 // AT1G28370 // AT4G34410
GO:0023052	0.02	P	signaling	15	1997	28362	0.011	0.02	// AT5G59220 // AT2G34600 // AT1G32640 // AT3G46620 // AT2G44840 // AT3G15210 // AT5G21960 // AT2G46510 // AT5G51190 // AT2G30020 // AT1G19210 // AT1G08650 // AT1G74930 // AT1G28370 // AT4G34410
GO:1901701	0.023	P	cellular response to oxygen-containing compound	7	635	28362	0.012	0.023	// AT5G59220 // AT2G34600 // AT1G32640 // AT3G46620 // AT2G46510 // AT2G30020 // AT3G15210
GO:0048878	0.023	P	chemical homeostasis	5	352	28362	0.013	0.023	// AT3G02040 // AT1G30560 // AT1G22990 // AT3G47420 // AT5G41080
GO:0019438	0.025	P	aromatic compound biosynthetic process	20	3058	28362	0.014	0.025	// AT2G34210 // AT2G34600 // AT1G32640 // AT2G44840 // AT1G12610 // AT3G44260 // AT4G34410 // AT2G30040 // AT4G27410 // AT5G21960 // AT2G46510 // AT5G51190 // AT5G65080 // AT3G15210 // AT1G19210 // AT3G55980 // AT2G22760 // AT1G74930 // AT1G28370 // AT4G25470
GO:0006629	0.028	P	lipid metabolic process	9	994	28362	0.016	0.028	// AT5G20410 // AT1G12610 // AT5G01220 // AT2G11810 // AT3G02040 // AT3G03530 // AT3G21500 // AT5G41080 // AT1G17420
GO:0055085	0.028	P	transmembrane transport	7	667	28362	0.016	0.028	// AT1G30560 // AT3G23550 // AT1G76430 // AT1G20860 // AT5G66650 // AT4G24570 // AT3G47420
GO:0009409	0.031	P	response to cold	5	384	28362	0.018	0.031	// AT1G12610 // AT1G20823 // AT3G61190 // AT4G25470 // AT5G65080
GO:0050789	0.031	P	regulation of biological process	30	5306	28362	0.018	0.031	// AT1G32640 // AT3G46620 // AT2G30040 // AT2G44840 // AT5G65080 // AT2G30020 // AT2G22760 // AT1G74930 // AT1G28370 // AT3G44260 // AT2G34202 // AT5G20150 // AT1G12610 // AT4G34410 // AT4G27410 // AT1G08650 // AT1G20823 // AT5G59220 // AT4G25470 // AT5G21960 // AT5G51190 // AT3G61190 // AT3G55980 // AT3G15210 // AT2G34210 // AT2G34600 // AT2G45130 // AT1G15040 // AT2G46510 // AT1G19210
GO:0044248	0.032	P	cellular catabolic process	9	1024	28362	0.019	0.032	// AT1G73540 // AT3G46620 // AT2G29470 // AT3G02040 // AT3G03530 // AT5G41080 // AT1G18300 // AT1G20823 // AT3G44260
GO:1901362	0.033	P	organic cyclic compound biosynthetic process	20	3174	28362	0.02	0.033	// AT2G34210 // AT2G34600 // AT1G32640 // AT2G44840 // AT1G12610 // AT3G44260 // AT4G34410 // AT2G30040 // AT4G27410 // AT5G21960 // AT2G46510 // AT5G51190 // AT5G65080 // AT3G15210 // AT1G19210 // AT3G55980 // AT2G22760 // AT1G74930 // AT1G28370 // AT4G25470
GO:0042592	0.033	P	homeostatic process	6	542	28362	0.02	0.033	// AT1G30560 // AT3G02040 // AT3G61190 // AT5G41080 // AT3G47420 // AT1G22990
GO:0016070	0.035	P	RNA metabolic process	21	3403	28362	0.021	0.035	// AT2G34210 // AT2G34600 // AT1G32640 // AT2G44840 // AT1G12610 // AT3G44260 // AT4G34410 // AT2G30040 // AT4G27410 // AT5G21960 // AT2G46510 // AT5G51190 // AT5G65080 // AT3G15210 // AT1G19210 // AT3G55980 // AT2G22760 // AT1G74930 // AT1G28370 // AT4G25470 // AT5G48240
GO:0071396	0.037	P	cellular response to lipid	5	409	28362	0.022	0.037	// AT3G46620 // AT5G59220 // AT2G46510 // AT2G30020 // AT1G32640
GO:0065008	0.04	P	regulation of biological quality	10	1255	28362	0.025	0.04	// AT1G30560 // AT2G26010 // AT5G44430 // AT5G44420 // AT2G43535 // AT3G02040 // AT3G61190 // AT5G41080 // AT3G47420 // AT1G22990
GO:0044712	0.044	P	single-organism catabolic process	6	585	28362	0.027	0.044	// AT2G29470 // AT3G02040 // AT3G03530 // AT5G41080 // AT1G18300 // AT1G73540
GO:0050794	0.049	P	regulation of cellular process	27	4857	28362	0.031	0.049	// AT1G32640 // AT3G46620 // AT2G30040 // AT2G44840 // AT5G65080 // AT2G30020 // AT2G22760 // AT1G74930 // AT1G28370 // AT3G44260 // AT2G34202 // AT5G20150 // AT1G12610 // AT4G34410 // AT4G27410 // AT1G08650 // AT5G59220 // AT4G25470 // AT5G21960 // AT5G51190 // AT3G55980 // AT3G15210 // AT2G34210 // AT2G34600 // AT2G45130 // AT2G46510 // AT1G19210
GO:0006811	0.064	P	ion transport	6	645	28362	0.041	0.064	// AT1G76430 // AT1G20860 // AT5G66650 // AT4G24570 // AT1G22990 // AT1G20823
GO:1901135	0.064	P	carbohydrate derivative metabolic process	6	645	28362	0.041	0.064	// AT1G32640 // AT5G20410 // AT2G11810 // AT5G01220 // AT1G18300 // AT1G73540
GO:0048519	0.075	P	negative regulation of biological process	7	848	28362	0.048	0.075	// AT2G34202 // AT5G59220 // AT2G34600 // AT2G46510 // AT3G61190 // AT3G15210 // AT5G65080
GO:0006139	0.077	P	nucleobase-containing compound metabolic process	23	4178	28362	0.05	0.077	// AT1G32640 // AT2G30040 // AT2G44840 // AT5G65080 // AT3G44260 // AT1G28370 // AT2G22760 // AT1G12610 // AT1G74930 // AT4G27410 // AT1G18300 // AT5G48240 // AT4G25470 // AT5G21960 // AT5G51190 // AT3G15210 // AT3G55980 // AT4G34410 // AT2G34210 // AT2G34600 // AT2G46510 // AT1G19210 // AT1G73540
GO:0044237	0.08	P	cellular metabolic process	47	9879	28362	0.053	0.08	// AT3G21500 // AT1G32640 // AT3G46620 // AT2G30040 // AT2G44840 // AT5G65080 // AT2G30020 // AT2G22760 // AT1G74930 // AT1G28370 // AT1G17420 // AT3G53620 // AT2G34202 // AT1G12610 // AT2G29470 // AT3G44260 // AT4G34410 // AT4G27410 // AT5G01220 // AT1G08650 // AT1G18300 // AT1G20823 // AT5G15120 // AT5G48240 // AT5G39890 // AT5G59220 // AT5G20410 // AT1G17710 // AT5G61550 // AT3G19030 // AT5G21…
GO:0008610	0.081	P	lipid biosynthetic process	5	522	28362	0.054	0.081	// AT5G20410 // AT1G12610 // AT3G21500 // AT2G11810 // AT5G01220
GO:0090304	0.082	P	nucleic acid metabolic process	21	3768	28362	0.055	0.082	// AT2G34210 // AT2G34600 // AT1G32640 // AT2G44840 // AT1G12610 // AT3G44260 // AT4G34410 // AT2G30040 // AT4G27410 // AT5G21960 // AT2G46510 // AT5G51190 // AT5G65080 // AT3G15210 // AT1G19210 // AT3G55980 // AT2G22760 // AT1G74930 // AT1G28370 // AT4G25470 // AT5G48240
GO:0016567	0.082	P	protein ubiquitination	5	526	28362	0.055	0.082	// AT3G46620 // AT2G35930 // AT1G20823 // AT3G61060 // AT5G61550
GO:0032446	0.094	P	protein modification by small protein conjugation	5	550	28362	0.064	0.094	// AT3G46620 // AT2G35930 // AT1G20823 // AT3G61060 // AT5G61550
GO:0009266	0.099	P	response to temperature stimulus	5	559	28362	0.068	0.099	// AT1G12610 // AT1G20823 // AT3G61190 // AT4G25470 // AT5G65080
GO:0046483	0.12	P	heterocycle metabolic process	23	4433	28362	0.086	0.12	// AT1G32640 // AT2G30040 // AT2G44840 // AT5G65080 // AT3G44260 // AT1G28370 // AT2G22760 // AT1G12610 // AT1G74930 // AT4G27410 // AT1G18300 // AT5G48240 // AT4G25470 // AT5G21960 // AT5G51190 // AT3G15210 // AT3G55980 // AT4G34410 // AT2G34210 // AT2G34600 // AT2G46510 // AT1G19210 // AT1G73540
GO:0070647	0.13	P	protein modification by small protein conjugation or removal	5	610	28362	0.09	0.13	// AT3G46620 // AT2G35930 // AT1G20823 // AT3G61060 // AT5G61550
GO:0044281	0.13	P	small molecule metabolic process	10	1597	28362	0.092	0.13	// AT1G32640 // AT5G20410 // AT1G12610 // AT2G11810 // AT3G02040 // AT1G15040 // AT5G41080 // AT1G18300 // AT1G73540 // AT1G17420
GO:0044765	0.14	P	single-organism transport	7	1004	28362	0.097	0.14	// AT1G30560 // AT5G59310 // AT3G23550 // AT5G59320 // AT4G24570 // AT3G47420 // AT5G59730
GO:0009056	0.15	P	catabolic process	9	1430	28362	0.1	0.15	// AT1G73540 // AT3G46620 // AT2G29470 // AT3G02040 // AT3G03530 // AT5G41080 // AT1G18300 // AT1G20823 // AT3G44260
GO:1902578	0.15	P	single-organism localization	7	1040	28362	0.11	0.15	// AT1G30560 // AT5G59310 // AT3G23550 // AT5G59320 // AT4G24570 // AT3G47420 // AT5G59730
GO:1901575	0.15	P	organic substance catabolic process	8	1249	28362	0.11	0.15	// AT1G73540 // AT3G46620 // AT3G02040 // AT3G03530 // AT5G41080 // AT1G18300 // AT1G20823 // AT3G44260
GO:0006725	0.15	P	cellular aromatic compound metabolic process	23	4588	28362	0.11	0.15	// AT1G32640 // AT2G30040 // AT2G44840 // AT5G65080 // AT3G44260 // AT1G28370 // AT2G22760 // AT1G12610 // AT1G74930 // AT4G27410 // AT1G18300 // AT5G48240 // AT4G25470 // AT5G21960 // AT5G51190 // AT3G15210 // AT3G55980 // AT4G34410 // AT2G34210 // AT2G34600 // AT2G46510 // AT1G19210 // AT1G73540
GO:0048522	0.17	P	positive regulation of cellular process	5	676	28362	0.12	0.17	// AT2G45130 // AT2G30040 // AT1G32640 // AT5G20150 // AT4G27410
GO:0048518	0.17	P	positive regulation of biological process	6	881	28362	0.13	0.17	// AT5G20150 // AT1G32640 // AT2G45130 // AT2G30040 // AT4G27410 // AT3G15210
GO:0044271	0.17	P	cellular nitrogen compound biosynthetic process	22	4436	28362	0.13	0.17	// AT1G32640 // AT2G30040 // AT2G44840 // AT5G65080 // AT3G44260 // AT1G74930 // AT1G28370 // AT2G22760 // AT2G34202 // AT1G12610 // AT3G15210 // AT4G27410 // AT4G25470 // AT3G19030 // AT5G21960 // AT5G51190 // AT3G55980 // AT4G34410 // AT2G34210 // AT2G34600 // AT2G46510 // AT1G19210
GO:0034645	0.18	P	cellular macromolecule biosynthetic process	22	4455	28362	0.14	0.18	// AT1G32640 // AT2G30040 // AT2G44840 // AT5G65080 // AT3G44260 // AT1G74930 // AT1G28370 // AT2G22760 // AT2G34202 // AT1G12610 // AT3G15210 // AT4G27410 // AT4G25470 // AT3G19030 // AT5G21960 // AT5G51190 // AT3G55980 // AT4G34410 // AT2G34210 // AT2G34600 // AT2G46510 // AT1G19210
GO:1901360	0.18	P	organic cyclic compound metabolic process	23	4700	28362	0.14	0.18	// AT1G32640 // AT2G30040 // AT2G44840 // AT5G65080 // AT3G44260 // AT1G28370 // AT2G22760 // AT1G12610 // AT1G74930 // AT4G27410 // AT1G18300 // AT5G48240 // AT4G25470 // AT5G21960 // AT5G51190 // AT3G15210 // AT3G55980 // AT4G34410 // AT2G34210 // AT2G34600 // AT2G46510 // AT1G19210 // AT1G73540
GO:0006810	0.18	P	transport	13	2391	28362	0.14	0.18	// AT1G30560 // AT5G59310 // AT3G23550 // AT5G59320 // AT1G76430 // AT1G20860 // AT5G66650 // AT4G24570 // AT3G47420 // AT1G73220 // AT1G20823 // AT5G59730 // AT1G22990
GO:0048367	0.18	P	shoot system development	6	896	28362	0.14	0.18	// AT5G59220 // AT1G15040 // AT5G65080 // AT1G73220 // AT1G20823 // AT1G17420
GO:0006796	0.18	P	phosphate-containing compound metabolic process	10	1735	28362	0.14	0.18	// AT2G30040 // AT5G59220 // AT3G53620 // AT1G17710 // AT5G61550 // AT3G02040 // AT3G03530 // AT2G30020 // AT5G41080 // AT1G08650
GO:0051234	0.18	P	establishment of localization	13	2406	28362	0.14	0.18	// AT1G30560 // AT5G59310 // AT3G23550 // AT5G59320 // AT1G76430 // AT1G20860 // AT5G66650 // AT4G24570 // AT3G47420 // AT1G73220 // AT1G20823 // AT5G59730 // AT1G22990
GO:0006793	0.18	P	phosphorus metabolic process	10	1751	28362	0.14	0.18	// AT2G30040 // AT5G59220 // AT3G53620 // AT1G17710 // AT5G61550 // AT3G02040 // AT3G03530 // AT2G30020 // AT5G41080 // AT1G08650
GO:0010467	0.18	P	gene expression	23	4747	28362	0.15	0.18	// AT1G32640 // AT2G30040 // AT2G44840 // AT5G65080 // AT3G44260 // AT1G74930 // AT1G28370 // AT2G22760 // AT2G34202 // AT1G12610 // AT3G15210 // AT4G27410 // AT5G48240 // AT4G25470 // AT3G19030 // AT5G21960 // AT5G51190 // AT3G55980 // AT4G34410 // AT2G34210 // AT2G34600 // AT2G46510 // AT1G19210
GO:0009059	0.18	P	macromolecule biosynthetic process	22	4511	28362	0.15	0.18	// AT1G32640 // AT2G30040 // AT2G44840 // AT5G65080 // AT3G44260 // AT1G74930 // AT1G28370 // AT2G22760 // AT2G34202 // AT1G12610 // AT3G15210 // AT4G27410 // AT4G25470 // AT3G19030 // AT5G21960 // AT5G51190 // AT3G55980 // AT4G34410 // AT2G34210 // AT2G34600 // AT2G46510 // AT1G19210
GO:0044238	0.19	P	primary metabolic process	44	9890	28362	0.15	0.19	// AT3G21500 // AT1G32640 // AT3G46620 // AT2G30040 // AT2G44840 // AT5G65080 // AT2G30020 // AT2G22760 // AT1G74930 // AT1G28370 // AT1G17420 // AT2G34202 // AT1G12610 // AT3G44260 // AT4G34410 // AT4G27410 // AT5G01220 // AT1G08650 // AT1G18300 // AT1G20823 // AT5G15120 // AT5G48240 // AT5G39890 // AT5G59220 // AT5G20410 // AT5G61550 // AT3G19030 // AT5G21960 // AT3G03530 // AT5G51190 // AT3G15…
GO:0009987	0.21	P	cellular process	55	12771	28362	0.17	0.21	// AT5G03210 // AT1G73010 // AT3G21500 // AT1G32640 // AT3G46620 // AT2G30040 // AT2G44840 // AT5G65080 // AT2G30020 // AT2G22760 // AT1G74930 // AT1G28370 // AT1G17420 // AT3G53620 // AT2G34202 // AT5G20150 // AT1G12610 // AT2G29470 // AT3G44260 // AT4G34410 // AT4G27410 // AT5G01220 // AT1G08650 // AT1G22990 // AT1G20823 // AT5G59730 // AT5G15120 // AT5G48240 // AT5G39890 // AT5G59220 // AT5G20…
GO:0051179	0.21	P	localization	13	2517	28362	0.18	0.21	// AT1G30560 // AT5G59310 // AT3G23550 // AT5G59320 // AT1G76430 // AT1G20860 // AT5G66650 // AT4G24570 // AT3G47420 // AT1G73220 // AT1G20823 // AT5G59730 // AT1G22990
GO:0044249	0.23	P	cellular biosynthetic process	27	5870	28362	0.19	0.23	// AT1G32640 // AT2G30040 // AT2G44840 // AT5G65080 // AT3G21500 // AT1G17420 // AT1G74930 // AT1G28370 // AT2G22760 // AT2G34202 // AT1G12610 // AT3G44260 // AT4G25470 // AT4G27410 // AT5G01220 // AT5G20410 // AT3G19030 // AT5G21960 // AT5G51190 // AT3G15210 // AT3G55980 // AT4G34410 // AT2G34210 // AT2G34600 // AT2G11810 // AT2G46510 // AT1G19210
GO:0036211	0.24	P	protein modification process	11	2126	28362	0.2	0.24	// AT5G59220 // AT3G46620 // AT2G35930 // AT5G61550 // AT2G30040 // AT2G30020 // AT3G61060 // AT1G08650 // AT1G20823 // AT5G15120 // AT5G39890
GO:1901576	0.24	P	organic substance biosynthetic process	27	5913	28362	0.2	0.24	// AT1G32640 // AT2G30040 // AT2G44840 // AT5G65080 // AT3G21500 // AT1G17420 // AT1G74930 // AT1G28370 // AT2G22760 // AT2G34202 // AT1G12610 // AT3G44260 // AT4G25470 // AT4G27410 // AT5G01220 // AT5G20410 // AT3G19030 // AT5G21960 // AT5G51190 // AT3G15210 // AT3G55980 // AT4G34410 // AT2G34210 // AT2G34600 // AT2G11810 // AT2G46510 // AT1G19210
GO:0006464	0.24	P	cellular protein modification process	11	2126	28362	0.2	0.24	// AT5G59220 // AT3G46620 // AT2G35930 // AT5G61550 // AT2G30040 // AT2G30020 // AT3G61060 // AT1G08650 // AT1G20823 // AT5G15120 // AT5G39890
GO:0044260	0.24	P	cellular macromolecule metabolic process	33	7410	28362	0.21	0.24	// AT1G32640 // AT3G46620 // AT2G30040 // AT2G44840 // AT5G65080 // AT2G30020 // AT2G22760 // AT1G74930 // AT1G28370 // AT3G44260 // AT2G34202 // AT1G12610 // AT4G34410 // AT4G27410 // AT1G08650 // AT1G20823 // AT5G15120 // AT5G48240 // AT5G39890 // AT5G59220 // AT5G61550 // AT3G19030 // AT5G21960 // AT5G51190 // AT3G15210 // AT3G55980 // AT4G25470 // AT2G34210 // AT2G34600 // AT2G35930 // AT2G46…
GO:0048731	0.25	P	system development	10	1929	28362	0.22	0.25	// AT5G59220 // AT1G32640 // AT1G17420 // AT1G74930 // AT1G15040 // AT5G65080 // AT1G73220 // AT1G20823 // AT1G28370 // AT4G34410
GO:0006082	0.29	P	organic acid metabolic process	6	1099	28362	0.26	0.29	// AT1G32640 // AT5G20410 // AT1G12610 // AT2G11810 // AT1G15040 // AT1G17420
GO:0043412	0.31	P	macromolecule modification	12	2532	28362	0.28	0.31	// AT5G59220 // AT3G46620 // AT2G35930 // AT5G61550 // AT2G30040 // AT2G30020 // AT3G61060 // AT1G08650 // AT3G44260 // AT1G20823 // AT5G15120 // AT5G39890
GO:0009058	0.34	P	biosynthetic process	27	6255	28362	0.3	0.34	// AT1G32640 // AT2G30040 // AT2G44840 // AT5G65080 // AT3G21500 // AT1G17420 // AT1G74930 // AT1G28370 // AT2G22760 // AT2G34202 // AT1G12610 // AT3G44260 // AT4G25470 // AT4G27410 // AT5G01220 // AT5G20410 // AT3G19030 // AT5G21960 // AT5G51190 // AT3G15210 // AT3G55980 // AT4G34410 // AT2G34210 // AT2G34600 // AT2G11810 // AT2G46510 // AT1G19210
GO:0034641	0.35	P	cellular nitrogen compound metabolic process	25	5805	28362	0.31	0.35	// AT1G32640 // AT2G30040 // AT2G44840 // AT5G65080 // AT3G44260 // AT1G74930 // AT1G28370 // AT2G22760 // AT2G34202 // AT1G12610 // AT3G15210 // AT4G27410 // AT1G18300 // AT5G48240 // AT4G25470 // AT3G19030 // AT5G21960 // AT5G51190 // AT3G55980 // AT4G34410 // AT2G34210 // AT2G34600 // AT2G46510 // AT1G19210 // AT1G73540
GO:0043436	0.36	P	oxoacid metabolic process	5	973	28362	0.33	0.36	// AT5G20410 // AT1G12610 // AT1G15040 // AT1G17420 // AT2G11810
GO:0071704	0.37	P	organic substance metabolic process	44	10672	28362	0.34	0.37	// AT3G21500 // AT1G32640 // AT3G46620 // AT2G30040 // AT2G44840 // AT5G65080 // AT2G30020 // AT2G22760 // AT1G74930 // AT1G28370 // AT1G17420 // AT2G34202 // AT1G12610 // AT3G44260 // AT4G34410 // AT4G27410 // AT5G01220 // AT1G08650 // AT1G18300 // AT1G20823 // AT5G15120 // AT5G48240 // AT5G39890 // AT5G59220 // AT5G20410 // AT5G61550 // AT3G19030 // AT5G21960 // AT3G03530 // AT5G51190 // AT3G15…
GO:0071702	0.38	P	organic substance transport	6	1234	28362	0.35	0.38	// AT1G30560 // AT5G59310 // AT5G59320 // AT4G24570 // AT3G47420 // AT1G73220
GO:0044710	0.4	P	single-organism metabolic process	17	3970	28362	0.37	0.4	// AT2G35930 // AT5G01220 // AT1G32640 // AT5G20410 // AT1G12610 // AT2G29470 // AT2G11810 // AT3G02040 // AT1G15040 // AT3G03530 // AT1G17420 // AT3G21500 // AT5G41080 // AT1G18300 // AT1G73540 // AT5G15120 // AT5G39890
GO:0006807	0.41	P	nitrogen compound metabolic process	26	6241	28362	0.38	0.41	// AT1G32640 // AT2G30040 // AT2G44840 // AT5G65080 // AT3G44260 // AT1G74930 // AT1G28370 // AT2G22760 // AT2G34202 // AT1G12610 // AT3G15210 // AT4G27410 // AT1G18300 // AT5G48240 // AT4G25470 // AT3G19030 // AT5G21960 // AT5G51190 // AT3G55980 // AT4G34410 // AT2G34210 // AT2G34600 // AT1G15040 // AT2G46510 // AT1G19210 // AT1G73540
GO:0043170	0.44	P	macromolecule metabolic process	33	8111	28362	0.41	0.44	// AT1G32640 // AT3G46620 // AT2G30040 // AT2G44840 // AT5G65080 // AT2G30020 // AT2G22760 // AT1G74930 // AT1G28370 // AT3G44260 // AT2G34202 // AT1G12610 // AT4G34410 // AT4G27410 // AT1G08650 // AT1G20823 // AT5G15120 // AT5G48240 // AT5G39890 // AT5G59220 // AT5G61550 // AT3G19030 // AT5G21960 // AT5G51190 // AT3G15210 // AT3G55980 // AT4G25470 // AT2G34210 // AT2G34600 // AT2G35930 // AT2G46…
GO:0007275	0.44	P	multicellular organism development	12	2811	28362	0.41	0.44	// AT5G59220 // AT1G32640 // AT1G74450 // AT1G17420 // AT1G74930 // AT4G27410 // AT1G15040 // AT5G65080 // AT1G73220 // AT1G20823 // AT1G28370 // AT4G34410
GO:0044707	0.47	P	single-multicellular organism process	12	2875	28362	0.44	0.47	// AT5G59220 // AT1G32640 // AT1G74450 // AT1G17420 // AT1G74930 // AT4G27410 // AT1G15040 // AT5G65080 // AT1G73220 // AT1G20823 // AT1G28370 // AT4G34410
GO:0048856	0.47	P	anatomical structure development	13	3146	28362	0.45	0.47	// AT5G59220 // AT1G32640 // AT1G12610 // AT1G74450 // AT1G17420 // AT1G74930 // AT4G27410 // AT1G15040 // AT5G65080 // AT1G73220 // AT1G20823 // AT1G28370 // AT4G34410
GO:0032502	0.51	P	developmental process	13	3233	28362	0.49	0.51	// AT5G59220 // AT1G32640 // AT1G12610 // AT1G74450 // AT1G17420 // AT1G74930 // AT4G27410 // AT1G15040 // AT5G65080 // AT1G73220 // AT1G20823 // AT1G28370 // AT4G34410
GO:0044711	0.53	P	single-organism biosynthetic process	7	1735	28362	0.51	0.53	// AT1G32640 // AT5G20410 // AT1G12610 // AT2G11810 // AT3G21500 // AT5G01220 // AT1G17420
GO:0008152	0.53	P	metabolic process	47	12035	28362	0.51	0.53	// AT3G21500 // AT1G32640 // AT3G46620 // AT2G30040 // AT2G44840 // AT5G65080 // AT2G30020 // AT2G22760 // AT1G74930 // AT1G28370 // AT1G17420 // AT3G53620 // AT2G34202 // AT1G12610 // AT2G29470 // AT3G44260 // AT4G34410 // AT4G27410 // AT5G01220 // AT1G08650 // AT1G18300 // AT1G20823 // AT5G15120 // AT5G48240 // AT5G39890 // AT5G59220 // AT5G20410 // AT1G17710 // AT5G61550 // AT3G19030 // AT5G21…
GO:0032501	0.53	P	multicellular organismal process	12	3032	28362	0.52	0.53	// AT5G59220 // AT1G32640 // AT1G74450 // AT1G17420 // AT1G74930 // AT4G27410 // AT1G15040 // AT5G65080 // AT1G73220 // AT1G20823 // AT1G28370 // AT4G34410
GO:0044767	0.57	P	single-organism developmental process	12	3131	28362	0.56	0.57	// AT5G59220 // AT1G32640 // AT1G74450 // AT1G17420 // AT1G74930 // AT4G27410 // AT1G15040 // AT5G65080 // AT1G73220 // AT1G20823 // AT1G28370 // AT4G34410
GO:0044267	0.65	P	cellular protein metabolic process	14	3841	28362	0.64	0.65	// AT2G34202 // AT2G34210 // AT5G59220 // AT3G46620 // AT2G35930 // AT5G61550 // AT2G30040 // AT3G19030 // AT2G30020 // AT3G61060 // AT1G08650 // AT1G20823 // AT5G15120 // AT5G39890
GO:0019538	0.8	P	protein metabolic process	14	4289	28362	0.8	0.8	// AT2G34202 // AT2G34210 // AT5G59220 // AT3G46620 // AT2G35930 // AT5G61550 // AT2G30040 // AT3G19030 // AT2G30020 // AT3G61060 // AT1G08650 // AT1G20823 // AT5G15120 // AT5G39890
GO:1901564	0.88	P	organonitrogen compound metabolic process	7	2569	28362	0.88	0.88	// AT2G34202 // AT2G34210 // AT1G32640 // AT3G19030 // AT1G15040 // AT1G18300 // AT1G73540
GO:0042578	0.00017	F	phosphoric ester hydrolase activity	10	391	28362	3.7e-06	0.00017	// AT1G73010 // AT5G59220 // AT4G24890 // AT2G46880 // AT1G17710 // AT1G52940 // AT3G02040 // AT3G03530 // AT2G30020 // AT5G41080
GO:0016791	0.0011	F	phosphatase activity	8	327	28362	4.9e-05	0.0011	// AT1G73010 // AT5G59220 // AT4G24890 // AT2G46880 // AT1G17710 // AT1G52940 // AT3G03530 // AT2G30020
GO:0004722	0.0077	F	protein serine/threonine phosphatase activity	5	164	28362	0.00051	0.0077	// AT2G46880 // AT5G59220 // AT4G24890 // AT2G30020 // AT1G52940
GO:0004721	0.0098	F	phosphoprotein phosphatase activity	5	203	28362	0.0013	0.0098	// AT2G46880 // AT5G59220 // AT4G24890 // AT2G30020 // AT1G52940
GO:0001071	0.0098	F	nucleic acid binding transcription factor activity	16	1730	28362	0.0011	0.0098	// AT1G32640 // AT2G44840 // AT1G12610 // AT4G34410 // AT4G27410 // AT5G21960 // AT2G46510 // AT5G51190 // AT5G65080 // AT3G15210 // AT1G19210 // AT3G55980 // AT2G22760 // AT1G74930 // AT1G28370 // AT4G25470
GO:0003700	0.0098	F	transcription factor activity, sequence-specific DNA binding	16	1729	28362	0.0011	0.0098	// AT1G32640 // AT2G44840 // AT1G12610 // AT4G34410 // AT4G27410 // AT5G21960 // AT2G46510 // AT5G51190 // AT5G65080 // AT3G15210 // AT1G19210 // AT3G55980 // AT2G22760 // AT1G74930 // AT1G28370 // AT4G25470
GO:0016788	0.03	F	hydrolase activity, acting on ester bonds	11	1131	28362	0.0047	0.03	// AT1G73010 // AT5G59220 // AT4G24890 // AT2G46880 // AT1G17710 // AT1G52940 // AT3G02040 // AT3G03530 // AT2G30020 // AT5G41080 // AT3G44260
GO:0015291	0.061	F	secondary active transmembrane transporter activity	5	338	28362	0.011	0.061	// AT1G76430 // AT3G47420 // AT3G23550 // AT1G20860 // AT4G24570
GO:0003677	0.12	F	DNA binding	16	2417	28362	0.025	0.12	// AT1G32640 // AT2G44840 // AT1G12610 // AT4G34410 // AT4G27410 // AT5G21960 // AT2G46510 // AT5G51190 // AT5G65080 // AT3G15210 // AT1G19210 // AT3G55980 // AT2G22760 // AT1G74930 // AT1G28370 // AT4G25470
GO:0043169	0.14	F	cation binding	21	3678	28362	0.044	0.14	// AT1G73010 // AT5G59220 // AT1G73540 // AT4G24890 // AT3G44260 // AT3G46620 // AT2G46880 // AT3G53620 // AT1G18300 // AT1G17710 // AT2G45135 // AT1G52940 // AT3G02040 // AT1G17420 // AT2G30020 // AT3G55980 // AT1G22990 // AT1G20823 // AT5G15120 // AT2G16060 // AT5G39890
GO:0043565	0.14	F	sequence-specific DNA binding	7	825	28362	0.043	0.14	// AT1G32640 // AT1G12610 // AT3G15210 // AT4G27410 // AT2G44840 // AT2G22760 // AT4G25470
GO:0046872	0.14	F	metal ion binding	21	3673	28362	0.044	0.14	// AT1G73010 // AT5G59220 // AT1G73540 // AT4G24890 // AT3G44260 // AT3G46620 // AT2G46880 // AT3G53620 // AT1G18300 // AT1G17710 // AT2G45135 // AT1G52940 // AT3G02040 // AT1G17420 // AT2G30020 // AT3G55980 // AT1G22990 // AT1G20823 // AT5G15120 // AT2G16060 // AT5G39890
GO:0015075	0.14	F	ion transmembrane transporter activity	6	629	28362	0.037	0.14	// AT1G76430 // AT1G20860 // AT5G66650 // AT4G24570 // AT3G47420 // AT1G73220
GO:0008324	0.14	F	cation transmembrane transporter activity	5	464	28362	0.036	0.14	// AT1G76430 // AT3G47420 // AT1G73220 // AT1G20860 // AT5G66650
GO:0043167	0.19	F	ion binding	21	3821	28362	0.062	0.19	// AT1G73010 // AT5G59220 // AT1G73540 // AT4G24890 // AT3G44260 // AT3G46620 // AT2G46880 // AT3G53620 // AT1G18300 // AT1G17710 // AT2G45135 // AT1G52940 // AT3G02040 // AT1G17420 // AT2G30020 // AT3G55980 // AT1G22990 // AT1G20823 // AT5G15120 // AT2G16060 // AT5G39890
GO:0022891	0.19	F	substrate-specific transmembrane transporter activity	7	916	28362	0.067	0.19	// AT1G30560 // AT1G76430 // AT1G20860 // AT5G66650 // AT4G24570 // AT3G47420 // AT1G73220
GO:0022804	0.2	F	active transmembrane transporter activity	5	595	28362	0.083	0.2	// AT1G76430 // AT3G47420 // AT3G23550 // AT1G20860 // AT4G24570
GO:0016787	0.2	F	hydrolase activity	18	3279	28362	0.082	0.2	// AT1G73010 // AT5G59220 // AT3G44510 // AT1G76430 // AT2G46880 // AT3G53620 // AT1G17710 // AT1G52940 // AT3G02040 // AT1G15040 // AT3G03530 // AT2G30020 // AT5G41080 // AT4G24890 // AT1G18300 // AT1G73540 // AT1G08310 // AT3G44260
GO:0022857	0.2	F	transmembrane transporter activity	8	1146	28362	0.079	0.2	// AT1G30560 // AT3G23550 // AT1G76430 // AT1G20860 // AT5G66650 // AT4G24570 // AT3G47420 // AT1G73220
GO:0022892	0.25	F	substrate-specific transporter activity	7	1045	28362	0.11	0.25	// AT1G30560 // AT1G76430 // AT1G20860 // AT5G66650 // AT4G24570 // AT3G47420 // AT1G73220
GO:0005215	0.39	F	transporter activity	8	1406	28362	0.18	0.39	// AT1G30560 // AT3G23550 // AT1G76430 // AT1G20860 // AT5G66650 // AT4G24570 // AT3G47420 // AT1G73220
GO:0016818	0.43	F	hydrolase activity, acting on acid anhydrides, in phosphorus-containing anhydrides	5	817	28362	0.21	0.43	// AT1G76430 // AT1G73010 // AT1G18300 // AT1G73540 // AT3G53620
GO:0016817	0.43	F	hydrolase activity, acting on acid anhydrides	5	826	28362	0.22	0.43	// AT1G76430 // AT1G73010 // AT1G18300 // AT1G73540 // AT3G53620
GO:0005488	0.84	F	binding	48	12081	28362	0.45	0.84	// AT1G73010 // AT5G59310 // AT1G32640 // AT3G46620 // AT2G46880 // AT3G07350 // AT2G30040 // AT2G44840 // AT5G65080 // AT2G30020 // AT2G22760 // AT1G74930 // AT1G28370 // AT1G17420 // AT2G16060 // AT3G53620 // AT1G12610 // AT1G18300 // AT1G52940 // AT4G34410 // AT4G27410 // AT1G12805 // AT1G08650 // AT1G22990 // AT1G20823 // AT5G15120 // AT5G39890 // AT5G59220 // AT5G59320 // AT1G17710 // AT5G61…
GO:0003676	0.91	F	nucleic acid binding	18	4558	28362	0.51	0.91	// AT4G27410 // AT2G44840 // AT1G12610 // AT1G32640 // AT3G44260 // AT4G34410 // AT3G19030 // AT5G21960 // AT2G46510 // AT5G51190 // AT5G65080 // AT3G15210 // AT1G19210 // AT3G55980 // AT2G22760 // AT1G74930 // AT1G28370 // AT4G25470
GO:1901363	0.98	F	heterocyclic compound binding	26	7718	28362	0.83	0.98	// AT1G32640 // AT3G07350 // AT2G30040 // AT2G44840 // AT5G65080 // AT2G22760 // AT1G74930 // AT1G28370 // AT3G44260 // AT2G16060 // AT1G12610 // AT4G34410 // AT4G27410 // AT1G12805 // AT1G08650 // AT4G25470 // AT5G61550 // AT3G19030 // AT5G21960 // AT5G51190 // AT3G55980 // AT1G73220 // AT3G15210 // AT3G25240 // AT2G46510 // AT1G19210
GO:0000166	0.98	F	nucleotide binding	7	3370	28362	0.98	0.98	// AT3G25240 // AT5G61550 // AT2G30040 // AT1G12805 // AT1G08650 // AT1G73220 // AT3G07350
GO:0016740	0.98	F	transferase activity	13	3791	28362	0.72	0.98	// AT2G35930 // AT3G46620 // AT5G20410 // AT2G29470 // AT2G11810 // AT5G61550 // AT2G30040 // AT1G15040 // AT3G21500 // AT5G01220 // AT1G08650 // AT1G20823 // AT5G61160
GO:0097367	0.98	F	carbohydrate derivative binding	6	2696	28362	0.96	0.98	// AT3G25240 // AT3G07350 // AT2G30040 // AT1G08650 // AT1G73220 // AT5G61550
GO:0032549	0.98	F	ribonucleoside binding	6	2617	28362	0.95	0.98	// AT3G25240 // AT3G07350 // AT2G30040 // AT1G08650 // AT1G73220 // AT5G61550
GO:0017076	0.98	F	purine nucleotide binding	6	2633	28362	0.95	0.98	// AT3G25240 // AT3G07350 // AT2G30040 // AT1G08650 // AT1G73220 // AT5G61550
GO:0005524	0.98	F	ATP binding	6	2248	28362	0.88	0.98	// AT3G25240 // AT3G07350 // AT2G30040 // AT1G08650 // AT1G73220 // AT5G61550
GO:0003824	0.98	F	catalytic activity	33	9101	28362	0.71	0.98	// AT1G73010 // AT3G44510 // AT2G30020 // AT3G46620 // AT2G46880 // AT2G30040 // AT3G21500 // AT1G17420 // AT3G44260 // AT3G53620 // AT2G29470 // AT1G52940 // AT5G01220 // AT1G08650 // AT1G18300 // AT1G20823 // AT5G15120 // AT5G61160 // AT5G39890 // AT5G59220 // AT5G20410 // AT1G17710 // AT5G61550 // AT3G03530 // AT5G41080 // AT4G24890 // AT1G76430 // AT2G35930 // AT2G11810 // AT3G02040 // AT1G15…
GO:0036094	0.98	F	small molecule binding	7	3434	28362	0.98	0.98	// AT3G25240 // AT5G61550 // AT2G30040 // AT1G12805 // AT1G08650 // AT1G73220 // AT3G07350
GO:0097159	0.98	F	organic cyclic compound binding	26	7737	28362	0.83	0.98	// AT1G32640 // AT3G07350 // AT2G30040 // AT2G44840 // AT5G65080 // AT2G22760 // AT1G74930 // AT1G28370 // AT3G44260 // AT2G16060 // AT1G12610 // AT4G34410 // AT4G27410 // AT1G12805 // AT1G08650 // AT4G25470 // AT5G61550 // AT3G19030 // AT5G21960 // AT5G51190 // AT3G55980 // AT1G73220 // AT3G15210 // AT3G25240 // AT2G46510 // AT1G19210
GO:0032559	0.98	F	adenyl ribonucleotide binding	6	2364	28362	0.9	0.98	// AT3G25240 // AT3G07350 // AT2G30040 // AT1G08650 // AT1G73220 // AT5G61550
GO:0032555	0.98	F	purine ribonucleotide binding	6	2631	28362	0.95	0.98	// AT3G25240 // AT3G07350 // AT2G30040 // AT1G08650 // AT1G73220 // AT5G61550
GO:0032550	0.98	F	purine ribonucleoside binding	6	2612	28362	0.95	0.98	// AT3G25240 // AT3G07350 // AT2G30040 // AT1G08650 // AT1G73220 // AT5G61550
GO:0032553	0.98	F	ribonucleotide binding	6	2664	28362	0.95	0.98	// AT3G25240 // AT3G07350 // AT2G30040 // AT1G08650 // AT1G73220 // AT5G61550
GO:0035639	0.98	F	purine ribonucleoside triphosphate binding	6	2515	28362	0.93	0.98	// AT3G25240 // AT3G07350 // AT2G30040 // AT1G08650 // AT1G73220 // AT5G61550
GO:0030554	0.98	F	adenyl nucleotide binding	6	2366	28362	0.9	0.98	// AT3G25240 // AT3G07350 // AT2G30040 // AT1G08650 // AT1G73220 // AT5G61550
GO:0005515	0.98	F	protein binding	8	3669	28362	0.98	0.98	// AT1G32640 // AT3G15210 // AT2G46510 // AT5G65080 // AT1G08650 // AT2G22760 // AT3G61060 // AT3G61190
GO:0001883	0.98	F	purine nucleoside binding	6	2612	28362	0.95	0.98	// AT3G25240 // AT3G07350 // AT2G30040 // AT1G08650 // AT1G73220 // AT5G61550
GO:0001882	0.98	F	nucleoside binding	6	2618	28362	0.95	0.98	// AT3G25240 // AT3G07350 // AT2G30040 // AT1G08650 // AT1G73220 // AT5G61550
GO:1901265	0.98	F	nucleoside phosphate binding	7	3370	28362	0.98	0.98	// AT3G25240 // AT5G61550 // AT2G30040 // AT1G12805 // AT1G08650 // AT1G73220 // AT3G07350
GO:0044424	0.64	C	intracellular part	83	20693	28362	0.32	0.64	// AT5G03210 // AT1G30560 // AT4G24570 // AT5G48240 // AT3G61410 // AT3G21500 // AT1G73010 // AT3G46620 // AT5G03545 // AT3G10930 // AT3G07350 // AT2G30040 // AT2G44840 // AT1G53903 // AT2G30020 // AT1G12805 // AT3G44510 // AT2G22760 // AT1G74930 // AT1G28370 // AT1G17420 // AT2G16060 // AT3G53620 // AT1G18740 // AT5G63130 // AT5G20150 // AT1G19200 // AT1G12610 // AT2G29470 // AT1G15010 // AT3G44…
GO:0005829	0.64	C	cytosol	12	1993	28362	0.086	0.64	// AT5G03210 // AT5G59220 // AT2G35930 // AT3G46620 // AT3G53620 // AT2G29470 // AT1G74450 // AT1G18300 // AT5G59730 // AT5G15120 // AT2G16060 // AT5G39890
GO:0044464	0.64	C	cell part	91	22662	28362	0.27	0.64	// AT5G41080 // AT3G44510 // AT1G18740 // AT1G12610 // AT5G56980 // AT5G15120 // AT2G34210 // AT2G26010 // AT5G20410 // AT5G61550 // AT5G21960 // AT3G03530 // AT1G73220 // AT3G09922 // AT4G25470 // AT3G25240 // AT2G45130 // AT2G11810 // AT3G02040 // AT2G46510 // AT1G19210 // AT1G53885 // AT2G30020 // AT3G46620 // AT2G30040 // AT5G20150 // AT1G19200 // AT1G15010 // AT4G27410 // AT1G12805 // AT1G08…
GO:0043229	0.64	C	intracellular organelle	74	18517	28362	0.37	0.64	// AT5G03210 // AT1G73010 // AT5G48240 // AT3G61410 // AT3G21500 // AT1G32640 // AT3G46620 // AT5G03545 // AT3G10930 // AT3G07350 // AT2G30040 // AT2G44840 // AT1G53903 // AT2G30020 // AT1G12805 // AT3G44510 // AT2G22760 // AT1G74930 // AT1G28370 // AT1G17420 // AT1G18740 // AT5G63130 // AT5G20150 // AT1G19200 // AT1G12610 // AT1G15010 // AT3G44260 // AT4G34410 // AT4G27410 // AT5G56980 // AT5G01…
GO:0043227	0.64	C	membrane-bounded organelle	74	18217	28362	0.29	0.64	// AT5G03210 // AT1G73010 // AT5G48240 // AT3G61410 // AT3G21500 // AT1G32640 // AT3G46620 // AT5G03545 // AT3G10930 // AT3G07350 // AT2G30040 // AT2G44840 // AT1G53903 // AT2G30020 // AT1G12805 // AT3G44510 // AT2G22760 // AT1G74930 // AT1G28370 // AT1G17420 // AT1G18740 // AT5G63130 // AT5G20150 // AT1G19200 // AT1G12610 // AT1G15010 // AT3G44260 // AT4G34410 // AT4G27410 // AT5G56980 // AT5G01…
GO:0044444	0.64	C	cytoplasmic part	47	10923	28362	0.21	0.64	// AT5G03210 // AT3G44510 // AT3G21500 // AT3G46620 // AT5G03545 // AT3G10930 // AT3G07350 // AT1G53903 // AT2G30020 // AT1G12805 // AT1G17420 // AT2G16060 // AT1G18740 // AT5G20150 // AT1G19200 // AT3G53620 // AT2G29470 // AT1G15010 // AT5G56980 // AT5G01220 // AT1G18300 // AT1G20823 // AT4G27657 // AT5G15120 // AT4G27654 // AT5G59220 // AT5G20410 // AT5G61550 // AT5G17350 // AT3G61190 // AT4G24…
GO:0043231	0.64	C	intracellular membrane-bounded organelle	74	18205	28362	0.29	0.64	// AT5G03210 // AT1G73010 // AT5G48240 // AT3G61410 // AT3G21500 // AT1G32640 // AT3G46620 // AT5G03545 // AT3G10930 // AT3G07350 // AT2G30040 // AT2G44840 // AT1G53903 // AT2G30020 // AT1G12805 // AT3G44510 // AT2G22760 // AT1G74930 // AT1G28370 // AT1G17420 // AT1G18740 // AT5G63130 // AT5G20150 // AT1G19200 // AT1G12610 // AT1G15010 // AT3G44260 // AT4G34410 // AT4G27410 // AT5G56980 // AT5G01…
GO:0005634	0.64	C	nucleus	44	9924	28362	0.16	0.64	// AT5G03210 // AT1G73010 // AT3G61410 // AT1G32640 // AT3G46620 // AT2G30040 // AT2G44840 // AT5G65080 // AT2G30020 // AT2G22760 // AT1G74930 // AT1G28370 // AT3G44260 // AT5G63130 // AT5G20150 // AT1G12610 // AT4G34410 // AT4G27410 // AT1G08650 // AT1G18300 // AT5G59730 // AT5G15120 // AT1G08165 // AT5G39890 // AT5G59220 // AT5G45630 // AT3G25240 // AT1G17710 // AT5G21960 // AT3G03790 // AT5G51…
GO:0009507	0.64	C	chloroplast	18	4148	28362	0.34	0.64	// AT5G17350 // AT1G18740 // AT1G73540 // AT3G44510 // AT1G19200 // AT5G20410 // AT2G11810 // AT5G61550 // AT3G02040 // AT1G76430 // AT5G56980 // AT5G66650 // AT3G21500 // AT5G01220 // AT1G78450 // AT1G18300 // AT1G20823 // AT1G17420
GO:0030312	0.64	C	external encapsulating structure	6	706	28362	0.058	0.64	// AT4G24890 // AT5G59320 // AT2G26010 // AT5G44430 // AT5G44420 // AT2G16060
GO:0009536	0.64	C	plastid	19	4213	28362	0.27	0.64	// AT5G17350 // AT1G18740 // AT1G73540 // AT3G44510 // AT3G21500 // AT1G19200 // AT5G20410 // AT2G11810 // AT5G61550 // AT3G02040 // AT1G76430 // AT5G56980 // AT5G66650 // AT2G30020 // AT5G01220 // AT1G78450 // AT1G18300 // AT1G20823 // AT1G17420
GO:0005623	0.64	C	cell	91	22664	28362	0.27	0.64	// AT5G41080 // AT3G44510 // AT1G18740 // AT1G12610 // AT5G56980 // AT5G15120 // AT2G34210 // AT2G26010 // AT5G20410 // AT5G61550 // AT5G21960 // AT3G03530 // AT1G73220 // AT3G09922 // AT4G25470 // AT3G25240 // AT2G45130 // AT2G11810 // AT3G02040 // AT2G46510 // AT1G19210 // AT1G53885 // AT2G30020 // AT3G46620 // AT2G30040 // AT5G20150 // AT1G19200 // AT1G15010 // AT4G27410 // AT1G12805 // AT1G08…
GO:0005618	0.64	C	cell wall	6	706	28362	0.058	0.64	// AT4G24890 // AT5G59320 // AT2G26010 // AT5G44430 // AT5G44420 // AT2G16060
GO:0043226	0.64	C	organelle	74	18527	28362	0.37	0.64	// AT5G03210 // AT1G73010 // AT5G48240 // AT3G61410 // AT3G21500 // AT1G32640 // AT3G46620 // AT5G03545 // AT3G10930 // AT3G07350 // AT2G30040 // AT2G44840 // AT1G53903 // AT2G30020 // AT1G12805 // AT3G44510 // AT2G22760 // AT1G74930 // AT1G28370 // AT1G17420 // AT1G18740 // AT5G63130 // AT5G20150 // AT1G19200 // AT1G12610 // AT1G15010 // AT3G44260 // AT4G34410 // AT4G27410 // AT5G56980 // AT5G01…
GO:0005737	0.64	C	cytoplasm	55	13406	28362	0.32	0.64	// AT5G03210 // AT1G30560 // AT4G24570 // AT3G44510 // AT3G21500 // AT3G46620 // AT5G03545 // AT3G10930 // AT3G07350 // AT2G30040 // AT1G53903 // AT2G30020 // AT1G12805 // AT1G17420 // AT3G44260 // AT2G16060 // AT1G18740 // AT5G20150 // AT1G19200 // AT3G53620 // AT2G29470 // AT1G15010 // AT5G56980 // AT5G01220 // AT1G08650 // AT1G22990 // AT1G20823 // AT4G27657 // AT5G15120 // AT5G61160 // AT4G27…
GO:0005576	0.64	C	extracellular region	13	2954	28362	0.36	0.64	// AT5G59310 // AT4G24890 // AT3G43110 // AT5G59320 // AT2G26010 // AT2G46880 // AT5G44420 // AT2G43535 // AT1G52940 // AT3G04360 // AT5G44430 // AT5G20790 // AT5G17340
GO:0005622	0.64	C	intracellular	83	20721	28362	0.33	0.64	// AT5G03210 // AT1G30560 // AT4G24570 // AT5G48240 // AT3G61410 // AT3G21500 // AT1G73010 // AT3G46620 // AT5G03545 // AT3G10930 // AT3G07350 // AT2G30040 // AT2G44840 // AT1G53903 // AT2G30020 // AT1G12805 // AT3G44510 // AT2G22760 // AT1G74930 // AT1G28370 // AT1G17420 // AT2G16060 // AT3G53620 // AT1G18740 // AT5G63130 // AT5G20150 // AT1G19200 // AT1G12610 // AT2G29470 // AT1G15010 // AT3G44…
GO:0031975	0.72	C	envelope	5	1170	28362	0.48	0.72	// AT5G20410 // AT5G01220 // AT5G66650 // AT2G11810 // AT4G24570
GO:0016021	0.72	C	integral component of membrane	21	5324	28362	0.5	0.72	// AT4G18422 // AT1G30560 // AT1G18740 // AT3G23550 // AT3G43110 // AT1G76430 // AT5G03545 // AT5G01220 // AT1G74450 // AT1G15010 // AT2G30040 // AT5G56980 // AT3G03790 // AT1G20860 // AT5G66650 // AT4G24570 // AT3G47420 // AT1G73220 // AT1G20823 // AT5G20790 // AT4G27654
GO:0016020	0.72	C	membrane	32	8532	28362	0.62	0.72	// AT1G30560 // AT5G59310 // AT5G03545 // AT2G30040 // AT3G47420 // AT5G20790 // AT2G16060 // AT1G18740 // AT3G53620 // AT1G15010 // AT5G56980 // AT1G20860 // AT5G01220 // AT1G22990 // AT1G20823 // AT4G27654 // AT5G59220 // AT3G23550 // AT5G59320 // AT5G20410 // AT5G61550 // AT3G03790 // AT3G61190 // AT4G24570 // AT1G73220 // AT4G18422 // AT3G43110 // AT1G76430 // AT1G74450 // AT2G11810 // AT3G03…
GO:0031967	0.72	C	organelle envelope	5	1170	28362	0.48	0.72	// AT5G20410 // AT5G01220 // AT5G66650 // AT2G11810 // AT4G24570
GO:0031224	0.72	C	intrinsic component of membrane	21	5540	28362	0.58	0.72	// AT4G18422 // AT1G30560 // AT1G18740 // AT3G23550 // AT3G43110 // AT1G76430 // AT5G03545 // AT5G01220 // AT1G74450 // AT1G15010 // AT2G30040 // AT5G56980 // AT3G03790 // AT1G20860 // AT5G66650 // AT4G24570 // AT3G47420 // AT1G73220 // AT1G20823 // AT5G20790 // AT4G27654
GO:0031090	0.72	C	organelle membrane	7	1760	28362	0.53	0.72	// AT5G59220 // AT5G20410 // AT5G01220 // AT2G11810 // AT5G66650 // AT4G24570 // AT1G73220
GO:0005739	0.72	C	mitochondrion	14	3687	28362	0.58	0.72	// AT4G18422 // AT4G24570 // AT3G09922 // AT3G61190 // AT3G10930 // AT1G15010 // AT1G53903 // AT3G07350 // AT1G12805 // AT5G66650 // AT5G03545 // AT1G53885 // AT4G27657 // AT4G27654
GO:0071944	0.72	C	cell periphery	16	4309	28362	0.62	0.72	// AT5G59220 // AT3G23550 // AT4G24890 // AT5G59320 // AT2G26010 // AT5G44430 // AT5G44420 // AT5G61550 // AT1G76430 // AT3G03530 // AT1G20860 // AT5G01220 // AT1G73220 // AT1G20823 // AT5G59730 // AT2G16060
GO:0044425	0.81	C	membrane part	21	5962	28362	0.73	0.81	// AT4G18422 // AT1G30560 // AT1G18740 // AT3G23550 // AT3G43110 // AT1G76430 // AT5G03545 // AT5G01220 // AT1G74450 // AT1G15010 // AT2G30040 // AT5G56980 // AT3G03790 // AT1G20860 // AT5G66650 // AT4G24570 // AT3G47420 // AT1G73220 // AT1G20823 // AT5G20790 // AT4G27654
GO:0005886	0.99	C	plasma membrane	10	3735	28362	0.93	0.99	// AT5G59220 // AT3G23550 // AT1G76430 // AT5G61550 // AT3G03530 // AT1G20860 // AT5G01220 // AT1G73220 // AT1G20823 // AT2G16060
GO:0044422	1	C	organelle part	9	4894	28362	1	1	// AT5G59220 // AT5G20410 // AT5G01220 // AT2G11810 // AT5G66650 // AT4G24570 // AT1G73220 // AT3G15210 // AT5G48240
GO:0044446	1	C	intracellular organelle part	8	4882	28362	1	1	// AT5G20410 // AT5G01220 // AT2G11810 // AT5G66650 // AT4G24570 // AT1G73220 // AT3G15210 // AT5G48240

## Sheet: Go enrichment "232"
GO_acc	FDR	term_type	Term	queryitem	bgitem	bgtotal	pvalue	FDR	entries
GO:0006950	1.8e-15	P	response to stress	79	3506	28362	8.7e-18	1.8e-15	// AT4G23280 // AT3G57520 // AT3G25830 // AT3G16450 // AT3G25820 // AT5G36940 // AT1G77330 // AT4G22880 // AT3G54640 // AT5G47450 // AT3G13650 // AT1G73330 // AT3G05890 // AT2G39800 // AT1G70850 // AT1G05680 // AT1G16030 // AT1G72260 // AT4G02330 // AT1G66760 // AT2G01520 // AT2G26560 // AT4G11210 // AT4G19690 // AT1G43910 // AT2G16005 // AT5G40390 // AT1G73120 // AT3G47340 // AT1G26380 // AT1G80…
GO:0050896	2.7e-13	P	response to stimulus	105	6250	28362	2.5e-15	2.7e-13	// AT5G36940 // AT5G47450 // AT3G13650 // AT1G73330 // AT4G18510 // AT1G26380 // AT1G14550 // AT3G16690 // AT2G45430 // AT3G28580 // AT5G60660 // AT3G59930 // AT4G25200 // AT1G14960 // AT5G43370 // AT3G16670 // AT4G08770 // AT2G21640 // AT1G69880 // AT1G70880 // AT3G57520 // AT1G69920 // AT1G07400 // AT2G39800 // AT1G17180 // AT1G72260 // AT2G01520 // AT3G28210 // AT1G20440 // AT3G05640 // AT2G41…
GO:0042221	8.9e-13	P	response to chemical	65	2853	28362	1.3e-14	8.9e-13	// AT4G23280 // AT2G47000 // AT3G16450 // AT3G54640 // AT4G19690 // AT1G73330 // AT1G69930 // AT2G39800 // AT4G13180 // AT1G17180 // AT1G69920 // AT1G72260 // AT4G02330 // AT1G66760 // AT2G01520 // AT2G26560 // AT3G28210 // AT4G35630 // AT1G43910 // AT2G41380 // AT5G40390 // AT3G47340 // AT1G22500 // AT1G26380 // AT1G74650 // AT4G11170 // AT3G16690 // AT2G38210 // AT1G17170 // AT2G04070 // AT3G05…
GO:0006979	2.7e-09	P	response to oxidative stress	22	453	28362	5.2e-11	2.7e-09	// AT3G57520 // AT5G36940 // AT4G19690 // AT2G39800 // AT1G05680 // AT1G14550 // AT1G80130 // AT4G11170 // AT1G15520 // AT1G02930 // AT1G07400 // AT3G28580 // AT1G73120 // AT3G16670 // AT5G40390 // AT2G37130 // AT4G08770 // AT2G21640 // AT1G69880 // AT1G14540 // AT1G21520 // AT4G04840
GO:0001101	8.7e-09	P	response to acid chemical	34	1181	28362	2.5e-10	8.7e-09	// AT4G23280 // AT4G19690 // AT1G73330 // AT2G39800 // AT1G05680 // AT1G72260 // AT1G43910 // AT3G28210 // AT1G20440 // AT3G05640 // AT1G22500 // AT1G74650 // AT4G11170 // AT1G15520 // AT1G02930 // AT3G02480 // AT4G22880 // AT3G28580 // AT5G60660 // AT5G06760 // AT5G36970 // AT3G14440 // AT5G52300 // AT2G18050 // AT5G40390 // AT5G64810 // AT1G66600 // AT3G26830 // AT1G62660 // AT1G69260 // AT5G66…
GO:0009404	8.7e-09	P	toxin metabolic process	10	60	28362	2.4e-10	8.7e-09	// AT1G17190 // AT5G17220 // AT1G69930 // AT1G17180 // AT1G69920 // AT1G17170 // AT4G02520 // AT1G02920 // AT1G02930 // AT3G26830
GO:0090487	1.5e-08	P	secondary metabolite catabolic process	9	46	28362	5.6e-10	1.5e-08	// AT1G17190 // AT5G17220 // AT1G17180 // AT1G69920 // AT1G17170 // AT4G02520 // AT1G02920 // AT1G02930 // AT1G69930
GO:0009407	1.5e-08	P	toxin catabolic process	9	46	28362	5.6e-10	1.5e-08	// AT1G17190 // AT5G17220 // AT1G17180 // AT1G69920 // AT1G17170 // AT4G02520 // AT1G02920 // AT1G02930 // AT1G69930
GO:0009628	5.8e-08	P	response to abiotic stimulus	44	2022	28362	2.5e-09	5.8e-08	// AT3G57520 // AT2G47000 // AT3G16450 // AT3G54640 // AT5G47450 // AT1G73330 // AT3G05890 // AT2G39800 // AT1G05680 // AT1G16030 // AT4G02330 // AT2G26560 // AT2G16005 // AT1G20440 // AT3G05640 // AT3G47340 // AT1G22500 // AT1G26380 // AT1G14550 // AT3G16690 // AT2G45430 // AT4G37370 // AT1G02930 // AT3G02480 // AT1G07400 // AT4G25200 // AT5G06760 // AT3G14440 // AT5G52300 // AT4G19690 // AT1G17…
GO:0010035	8.4e-08	P	response to inorganic substance	28	926	28362	4e-09	8.4e-08	// AT4G19690 // AT1G73330 // AT2G39800 // AT1G05680 // AT2G01520 // AT2G26560 // AT1G20440 // AT3G05640 // AT2G41380 // AT4G11170 // AT1G15520 // AT1G02930 // AT3G02480 // AT3G28580 // AT4G25200 // AT5G06760 // AT3G14440 // AT5G52300 // AT3G16450 // AT2G18050 // AT5G40390 // AT3G26830 // AT5G66400 // AT2G38340 // AT3G25760 // AT4G02520 // AT1G02920 // AT1G18330
GO:1901700	1.2e-07	P	response to oxygen-containing compound	37	1557	28362	6.1e-09	1.2e-07	// AT4G23280 // AT4G19690 // AT1G73330 // AT2G39800 // AT1G05680 // AT1G72260 // AT4G02330 // AT1G43910 // AT3G28210 // AT1G20440 // AT3G05640 // AT3G47340 // AT1G22500 // AT1G74650 // AT4G11170 // AT3G16690 // AT1G15520 // AT1G02930 // AT3G02480 // AT4G22880 // AT3G28580 // AT5G60660 // AT5G06760 // AT5G36970 // AT3G14440 // AT5G52300 // AT2G18050 // AT5G40390 // AT5G64810 // AT1G66600 // AT3G26…
GO:0044710	1.2e-07	P	single-organism metabolic process	66	3970	28362	6.7e-09	1.2e-07	// AT3G57520 // AT3G25830 // AT4G12310 // AT5G22140 // AT5G36940 // AT4G26530 // AT1G59950 // AT3G54640 // AT3G13650 // AT4G22880 // AT2G39800 // AT1G17180 // AT1G69920 // AT1G64160 // AT4G19170 // AT2G26560 // AT4G11210 // AT3G45700 // AT4G35630 // AT1G73480 // AT3G47340 // AT1G77530 // AT1G26380 // AT5G37600 // AT1G12940 // AT1G14550 // AT2G38210 // AT1G17170 // AT4G37370 // AT1G02930 // AT4G16…
GO:0009414	7.8e-07	P	response to water deprivation	16	347	28362	4.8e-08	7.8e-07	// AT3G02480 // AT1G20440 // AT3G05640 // AT3G25760 // AT5G66400 // AT2G38340 // AT5G06760 // AT1G73330 // AT2G39800 // AT5G52300 // AT1G05680 // AT3G14440 // AT2G18050 // AT5G40390 // AT1G02930 // AT3G26830
GO:0009415	9.8e-07	P	response to water	16	355	28362	6.5e-08	9.8e-07	// AT3G02480 // AT1G20440 // AT3G05640 // AT3G25760 // AT5G66400 // AT2G38340 // AT5G06760 // AT1G73330 // AT2G39800 // AT5G52300 // AT1G05680 // AT3G14440 // AT2G18050 // AT5G40390 // AT1G02930 // AT3G26830
GO:0009636	4.2e-06	P	response to toxic substance	9	102	28362	3e-07	4.2e-06	// AT1G69920 // AT5G22300 // AT5G17220 // AT1G17180 // AT1G17190 // AT1G17170 // AT1G02920 // AT1G02930 // AT1G69930
GO:0009607	7.2e-06	P	response to biotic stimulus	29	1253	28362	5.4e-07	7.2e-06	// AT3G25830 // AT3G54640 // AT4G19690 // AT1G70850 // AT1G16030 // AT4G02330 // AT2G01520 // AT2G26560 // AT1G20440 // AT3G28930 // AT4G37370 // AT1G15520 // AT1G02930 // AT4G23280 // AT3G25820 // AT5G38900 // AT3G59930 // AT5G36970 // AT1G14960 // AT3G53160 // AT2G01530 // AT5G64810 // AT3G26830 // AT2G37130 // AT1G62660 // AT4G16260 // AT4G02520 // AT1G02920 // AT1G70880
GO:0009605	1e-05	P	response to external stimulus	33	1582	28362	8.2e-07	1e-05	// AT2G47000 // AT3G25830 // AT4G19690 // AT1G05680 // AT1G16030 // AT4G02330 // AT1G43910 // AT2G26560 // AT2G16005 // AT1G20440 // AT1G22500 // AT5G64810 // AT3G16690 // AT4G37370 // AT1G15520 // AT1G02930 // AT4G23280 // AT3G25820 // AT5G38900 // AT3G28930 // AT3G59930 // AT3G54640 // AT5G36970 // AT5G43370 // AT3G53160 // AT3G47340 // AT5G43350 // AT3G26830 // AT2G37130 // AT1G62660 // AT4G16…
GO:0019748	1.1e-05	P	secondary metabolic process	17	492	28362	9.2e-07	1.1e-05	// AT4G22880 // AT1G17190 // AT4G12310 // AT1G77530 // AT3G13650 // AT5G17220 // AT1G69930 // AT1G17180 // AT1G69920 // AT1G64160 // AT1G17170 // AT4G37370 // AT4G11210 // AT4G02520 // AT1G02920 // AT1G02930 // AT3G26830
GO:0044699	2.4e-05	P	single-organism process	111	9448	28362	2.1e-06	2.4e-05	// AT5G36940 // AT3G13650 // AT4G40090 // AT4G18510 // AT1G26380 // AT1G60190 // AT1G14550 // AT3G16690 // AT2G45430 // AT4G16820 // AT5G58010 // AT2G02010 // AT5G24420 // AT5G43370 // AT5G42600 // AT5G42800 // AT4G08770 // AT3G26690 // AT1G60750 // AT5G38200 // AT1G69880 // AT3G57520 // AT4G12310 // AT4G26530 // AT2G39800 // AT1G17180 // AT1G72260 // AT2G01520 // AT5G15290 // AT2G27550 // AT4G11…
GO:0010033	3.7e-05	P	response to organic substance	37	2023	28362	3.5e-06	3.7e-05	// AT2G47000 // AT3G54640 // AT4G19690 // AT2G39800 // AT1G05680 // AT1G72260 // AT4G02330 // AT1G43910 // AT3G28210 // AT4G35630 // AT2G01520 // AT2G01530 // AT3G47340 // AT1G22500 // AT1G74650 // AT3G16690 // AT2G38210 // AT4G12550 // AT1G15520 // AT4G23280 // AT4G22880 // AT3G28580 // AT5G60660 // AT1G20440 // AT5G36970 // AT5G52300 // AT5G40390 // AT5G64810 // AT1G66600 // AT3G26830 // AT1G62…
GO:0006952	5.3e-05	P	defense response	31	1566	28362	5.2e-06	5.3e-05	// AT3G25830 // AT3G54640 // AT3G13650 // AT1G70850 // AT1G64160 // AT1G72260 // AT2G01520 // AT2G26560 // AT1G20440 // AT4G11170 // AT4G37370 // AT1G15520 // AT1G02930 // AT4G23280 // AT3G25820 // AT5G38900 // AT3G59930 // AT1G61590 // AT5G36970 // AT1G14960 // AT4G11210 // AT2G01530 // AT5G64810 // AT3G26830 // AT2G37130 // AT4G16260 // AT2G43590 // AT1G77330 // AT4G02520 // AT1G02920 // AT1G70…
GO:0044712	8.3e-05	P	single-organism catabolic process	17	585	28362	8.6e-06	8.3e-05	// AT4G16820 // AT3G57520 // AT5G43300 // AT1G17190 // AT4G26530 // AT2G26560 // AT3G26690 // AT5G03610 // AT5G17220 // AT1G17180 // AT1G69920 // AT1G17170 // AT3G47340 // AT4G02520 // AT1G02920 // AT1G02930 // AT1G69930
GO:0009725	0.00011	P	response to hormone	31	1631	28362	1.2e-05	0.00011	// AT2G47000 // AT3G54640 // AT4G19690 // AT2G39800 // AT1G05680 // AT1G72260 // AT4G02330 // AT1G43910 // AT3G28210 // AT4G35630 // AT2G01530 // AT1G74650 // AT2G38210 // AT4G12550 // AT1G15520 // AT4G22880 // AT3G28580 // AT5G60660 // AT1G20440 // AT5G52300 // AT5G40390 // AT5G64810 // AT1G66600 // AT3G26830 // AT1G62660 // AT1G69260 // AT5G66400 // AT2G38340 // AT1G69530 // AT4G02520 // AT1G18…
GO:0033993	0.00022	P	response to lipid	19	772	28362	2.5e-05	0.00022	// AT1G20440 // AT1G62660 // AT1G69260 // AT5G66400 // AT3G28580 // AT5G60660 // AT2G38340 // AT4G19690 // AT1G74650 // AT2G39800 // AT5G52300 // AT1G05680 // AT1G69530 // AT4G02330 // AT1G43910 // AT5G40390 // AT3G28210 // AT1G66600 // AT3G26830
GO:0009737	0.00024	P	response to abscisic acid	16	578	28362	2.8e-05	0.00024	// AT1G20440 // AT1G62660 // AT1G69260 // AT5G66400 // AT3G28580 // AT5G60660 // AT2G38340 // AT4G19690 // AT2G39800 // AT5G52300 // AT1G05680 // AT1G43910 // AT5G40390 // AT3G28210 // AT1G66600 // AT3G26830
GO:0097305	0.00025	P	response to alcohol	16	583	28362	3.1e-05	0.00025	// AT1G20440 // AT1G62660 // AT1G69260 // AT5G66400 // AT3G28580 // AT5G60660 // AT2G38340 // AT4G19690 // AT2G39800 // AT5G52300 // AT1G05680 // AT1G43910 // AT5G40390 // AT3G28210 // AT1G66600 // AT3G26830
GO:0009719	0.00028	P	response to endogenous stimulus	31	1732	28362	3.6e-05	0.00028	// AT2G47000 // AT3G54640 // AT4G19690 // AT2G39800 // AT1G05680 // AT1G72260 // AT4G02330 // AT1G43910 // AT3G28210 // AT4G35630 // AT2G01530 // AT1G74650 // AT2G38210 // AT4G12550 // AT1G15520 // AT4G22880 // AT3G28580 // AT5G60660 // AT1G20440 // AT5G52300 // AT5G40390 // AT5G64810 // AT1G66600 // AT3G26830 // AT1G62660 // AT1G69260 // AT5G66400 // AT2G38340 // AT1G69530 // AT4G02520 // AT1G18…
GO:0043207	0.00047	P	response to external biotic stimulus	24	1212	28362	6.5e-05	0.00047	// AT3G25830 // AT3G54640 // AT4G19690 // AT1G16030 // AT4G02330 // AT2G26560 // AT1G20440 // AT3G28930 // AT4G37370 // AT1G15520 // AT1G02930 // AT4G23280 // AT3G25820 // AT5G38900 // AT3G59930 // AT5G36970 // AT3G53160 // AT5G64810 // AT3G26830 // AT2G37130 // AT1G62660 // AT4G16260 // AT4G02520 // AT1G02920
GO:0051707	0.00047	P	response to other organism	24	1210	28362	6.4e-05	0.00047	// AT3G25830 // AT3G54640 // AT4G19690 // AT1G16030 // AT4G02330 // AT2G26560 // AT1G20440 // AT3G28930 // AT4G37370 // AT1G15520 // AT1G02930 // AT4G23280 // AT3G25820 // AT5G38900 // AT3G59930 // AT5G36970 // AT3G53160 // AT5G64810 // AT3G26830 // AT2G37130 // AT1G62660 // AT4G16260 // AT4G02520 // AT1G02920
GO:0009266	0.0005	P	response to temperature stimulus	15	559	28362	7.1e-05	0.0005	// AT1G07400 // AT1G20440 // AT1G16030 // AT5G66400 // AT5G51440 // AT2G38340 // AT5G52300 // AT4G25200 // AT5G06760 // AT3G05890 // AT3G16690 // AT1G17190 // AT3G16450 // AT4G02330 // AT4G02520
GO:0006970	0.00058	P	response to osmotic stress	16	636	28362	8.5e-05	0.00058	// AT1G20440 // AT2G16005 // AT4G16260 // AT2G38340 // AT5G47450 // AT5G06760 // AT2G39800 // AT3G16690 // AT4G19690 // AT3G14440 // AT5G52300 // AT1G18330 // AT4G02520 // AT1G02920 // AT1G02930 // AT1G05680
GO:0009056	0.00083	P	catabolic process	26	1430	28362	0.00013	0.00083	// AT3G57520 // AT4G26530 // AT1G17180 // AT1G69920 // AT4G02330 // AT4G11320 // AT2G26560 // AT5G43300 // AT1G22500 // AT1G14550 // AT1G17170 // AT1G02930 // AT4G16820 // AT5G03610 // AT1G69930 // AT1G17190 // AT3G47340 // AT2G37130 // AT4G08770 // AT1G53840 // AT2G43590 // AT3G26690 // AT1G14540 // AT5G17220 // AT4G02520 // AT1G02920
GO:0055114	0.0014	P	oxidation-reduction process	27	1566	28362	0.00021	0.0014	// AT5G22140 // AT4G12310 // AT5G36940 // AT1G59950 // AT2G39800 // AT4G19170 // AT1G26380 // AT1G14550 // AT4G37370 // AT4G22880 // AT5G48000 // AT4G05390 // AT2G26400 // AT5G42800 // AT3G26830 // AT2G37130 // AT4G08770 // AT1G60730 // AT1G77330 // AT1G60750 // AT4G04840 // AT1G32350 // AT3G14440 // AT1G14540 // AT5G63450 // AT4G02520 // AT1G69880
GO:0009064	0.0023	P	glutamine family amino acid metabolic process	5	71	28362	0.00037	0.0023	// AT5G37600 // AT2G02010 // AT2G39800 // AT3G47340 // AT5G38200
GO:0042545	0.0023	P	cell wall modification	7	156	28362	0.00037	0.0023	// AT1G53840 // AT3G54640 // AT2G40610 // AT1G69530 // AT5G06200 // AT4G02330 // AT5G15290
GO:0042430	0.0031	P	indole-containing compound metabolic process	5	77	28362	0.00053	0.0031	// AT3G54640 // AT4G37370 // AT1G05680 // AT4G35160 // AT3G26830
GO:0098542	0.0043	P	defense response to other organism	18	936	28362	0.00076	0.0043	// AT4G23280 // AT2G37130 // AT3G25830 // AT4G16260 // AT5G38900 // AT3G25820 // AT2G26560 // AT3G59930 // AT3G54640 // AT1G15520 // AT5G36970 // AT5G64810 // AT1G20440 // AT4G37370 // AT4G02520 // AT1G02920 // AT1G02930 // AT3G26830
GO:0044248	0.0046	P	cellular catabolic process	19	1024	28362	0.00083	0.0046	// AT2G37130 // AT5G43300 // AT4G08770 // AT1G17190 // AT2G43590 // AT3G26690 // AT3G47340 // AT1G22500 // AT5G17220 // AT1G14550 // AT1G14540 // AT1G17180 // AT1G69920 // AT1G17170 // AT4G11320 // AT4G02520 // AT1G02920 // AT1G02930 // AT1G69930
GO:1901605	0.0054	P	alpha-amino acid metabolic process	8	242	28362	0.00099	0.0054	// AT4G35630 // AT2G39800 // AT2G02010 // AT3G54640 // AT2G26400 // AT5G38200 // AT5G37600 // AT3G47340
GO:0055085	0.007	P	transmembrane transport	14	667	28362	0.0013	0.007	// AT3G45700 // AT3G63380 // AT4G13420 // AT5G36940 // AT1G30420 // AT5G60660 // AT1G66760 // AT4G19690 // AT1G15520 // AT1G12940 // AT5G43370 // AT3G16690 // AT2G04070 // AT5G43350
GO:0009409	0.0073	P	response to cold	10	384	28362	0.0014	0.0073	// AT1G20440 // AT3G16450 // AT5G66400 // AT5G52300 // AT5G06760 // AT3G05890 // AT3G16690 // AT1G17190 // AT4G02330 // AT4G02520
GO:1901607	0.0094	P	alpha-amino acid biosynthetic process	6	154	28362	0.0019	0.0094	// AT4G35630 // AT2G39800 // AT3G54640 // AT2G26400 // AT5G37600 // AT3G47340
GO:0051704	0.0094	P	multi-organism process	25	1631	28362	0.0019	0.0094	// AT3G54150 // AT3G25830 // AT3G54640 // AT4G19690 // AT1G16030 // AT4G02330 // AT2G26560 // AT1G20440 // AT3G28930 // AT4G37370 // AT1G15520 // AT1G02930 // AT4G23280 // AT3G25820 // AT5G38900 // AT3G59930 // AT5G36970 // AT3G53160 // AT5G64810 // AT3G26830 // AT2G37130 // AT1G62660 // AT4G16260 // AT4G02520 // AT1G02920
GO:0044711	0.0098	P	single-organism biosynthetic process	26	1735	28362	0.0021	0.0098	// AT3G25830 // AT4G12310 // AT4G22880 // AT4G26530 // AT3G54640 // AT3G13650 // AT2G39800 // AT1G64160 // AT2G26560 // AT4G11210 // AT4G35630 // AT3G47340 // AT1G77530 // AT2G38210 // AT4G37370 // AT3G25820 // AT5G48000 // AT5G17220 // AT2G26400 // AT5G42600 // AT5G42800 // AT5G40390 // AT3G26830 // AT3G14440 // AT3G25760 // AT5G37600
GO:0044763	0.0098	P	single-organism cellular process	73	6591	28362	0.0021	0.0098	// AT3G54150 // AT2G47000 // AT2G38340 // AT5G06200 // AT4G22880 // AT4G26530 // AT3G25830 // AT4G19690 // AT3G13650 // AT2G39800 // AT1G17180 // AT1G69920 // AT1G64160 // AT1G72260 // AT1G43910 // AT2G26560 // AT3G45700 // AT5G15290 // AT4G18510 // AT3G47340 // AT3G29575 // AT1G12940 // AT1G77530 // AT5G64810 // AT5G37600 // AT1G74650 // AT4G11170 // AT3G16690 // AT2G38210 // AT1G17170 // AT4G37…
GO:0045229	0.0099	P	external encapsulating structure organization	12	551	28362	0.0022	0.0099	// AT5G06640 // AT3G54150 // AT4G25810 // AT4G13390 // AT2G24980 // AT3G54640 // AT2G40610 // AT1G53840 // AT1G69530 // AT5G06200 // AT4G02330 // AT5G15290
GO:0009991	0.013	P	response to extracellular stimulus	7	225	28362	0.0028	0.013	// AT1G22500 // AT5G43370 // AT3G16690 // AT1G05680 // AT1G43910 // AT3G47340 // AT5G43350
GO:0009651	0.013	P	response to salt stress	12	574	28362	0.003	0.013	// AT4G16260 // AT2G38340 // AT5G47450 // AT2G16005 // AT2G39800 // AT5G52300 // AT1G05680 // AT3G14440 // AT4G02520 // AT1G02920 // AT1G02930 // AT1G18330
GO:0009620	0.013	P	response to fungus	12	573	28362	0.0029	0.013	// AT2G37130 // AT3G25830 // AT4G16260 // AT5G38900 // AT3G25820 // AT3G59930 // AT1G20440 // AT5G64810 // AT4G02330 // AT4G02520 // AT1G02920 // AT3G26830
GO:0050832	0.014	P	defense response to fungus	11	504	28362	0.0032	0.014	// AT3G25820 // AT3G25830 // AT4G16260 // AT5G38900 // AT2G37130 // AT3G59930 // AT1G20440 // AT5G64810 // AT4G02520 // AT1G02920 // AT3G26830
GO:0009699	0.015	P	phenylpropanoid biosynthetic process	5	121	28362	0.0036	0.015	// AT1G64160 // AT4G11210 // AT4G22880 // AT1G77530 // AT3G13650
GO:0009617	0.015	P	response to bacterium	10	441	28362	0.0038	0.015	// AT4G23280 // AT1G62660 // AT3G54640 // AT4G19690 // AT5G64810 // AT3G28930 // AT4G02520 // AT1G02920 // AT1G02930 // AT3G26830
GO:0071555	0.016	P	cell wall organization	11	518	28362	0.0039	0.016	// AT5G06640 // AT4G25810 // AT4G13390 // AT2G24980 // AT3G54640 // AT2G40610 // AT1G53840 // AT1G69530 // AT5G06200 // AT4G02330 // AT5G15290
GO:0044550	0.018	P	secondary metabolite biosynthetic process	8	311	28362	0.0045	0.018	// AT4G22880 // AT4G12310 // AT1G77530 // AT3G13650 // AT1G64160 // AT4G37370 // AT4G11210 // AT3G26830
GO:0009664	0.019	P	plant-type cell wall organization	5	131	28362	0.0049	0.019	// AT2G24980 // AT5G06640 // AT4G13390 // AT2G40610 // AT1G69530
GO:0008652	0.019	P	cellular amino acid biosynthetic process	5	132	28362	0.0051	0.019	// AT5G37600 // AT3G47340 // AT4G35630 // AT2G26400 // AT2G39800
GO:0031667	0.019	P	response to nutrient levels	6	190	28362	0.0052	0.019	// AT1G22500 // AT5G43370 // AT3G16690 // AT1G43910 // AT3G47340 // AT5G43350
GO:0009408	0.024	P	response to heat	6	199	28362	0.0065	0.024	// AT1G07400 // AT1G20440 // AT5G51440 // AT2G38340 // AT4G25200 // AT1G16030
GO:0010038	0.024	P	response to metal ion	10	481	28362	0.0067	0.024	// AT2G41380 // AT2G26560 // AT4G19690 // AT4G25200 // AT3G16450 // AT2G01520 // AT4G02520 // AT1G02920 // AT1G02930 // AT1G18330
GO:0031668	0.025	P	cellular response to extracellular stimulus	6	204	28362	0.0072	0.025	// AT5G43370 // AT3G16690 // AT1G05680 // AT1G43910 // AT3G47340 // AT5G43350
GO:0044283	0.027	P	small molecule biosynthetic process	12	653	28362	0.0079	0.027	// AT4G35630 // AT2G39800 // AT3G25760 // AT4G26530 // AT3G47340 // AT5G40390 // AT3G54640 // AT2G26400 // AT2G38210 // AT3G14440 // AT5G37600 // AT2G26560
GO:0071496	0.027	P	cellular response to external stimulus	6	208	28362	0.0079	0.027	// AT5G43370 // AT3G16690 // AT1G05680 // AT1G43910 // AT3G47340 // AT5G43350
GO:1901617	0.028	P	organic hydroxy compound biosynthetic process	5	150	28362	0.0085	0.028	// AT5G48000 // AT5G17220 // AT4G22880 // AT5G40390 // AT1G64160
GO:0009267	0.03	P	cellular response to starvation	5	153	28362	0.0092	0.03	// AT1G43910 // AT3G47340 // AT5G43370 // AT3G16690 // AT5G43350
GO:1901615	0.03	P	organic hydroxy compound metabolic process	6	215	28362	0.0092	0.03	// AT4G22880 // AT5G43300 // AT5G48000 // AT5G17220 // AT1G64160 // AT5G40390
GO:0033554	0.036	P	cellular response to stress	14	858	28362	0.011	0.036	// AT3G47340 // AT2G38340 // AT3G54640 // AT4G19690 // AT1G26380 // AT5G43370 // AT1G14550 // AT1G14540 // AT1G05680 // AT3G16690 // AT5G43350 // AT1G43910 // AT2G26560 // AT1G69880
GO:0042594	0.036	P	response to starvation	5	162	28362	0.011	0.036	// AT1G43910 // AT3G47340 // AT5G43370 // AT3G16690 // AT5G43350
GO:0006820	0.036	P	anion transport	6	227	28362	0.012	0.036	// AT2G41190 // AT1G15520 // AT1G12940 // AT5G43370 // AT3G45700 // AT5G43350
GO:0009698	0.037	P	phenylpropanoid metabolic process	5	164	28362	0.012	0.037	// AT1G64160 // AT4G11210 // AT4G22880 // AT1G77530 // AT3G13650
GO:0000302	0.038	P	response to reactive oxygen species	5	166	28362	0.013	0.038	// AT3G28580 // AT4G11170 // AT1G05680 // AT4G19690 // AT1G15520
GO:0031669	0.04	P	cellular response to nutrient levels	5	170	28362	0.014	0.04	// AT1G43910 // AT3G47340 // AT5G43370 // AT3G16690 // AT5G43350
GO:0009814	0.04	P	defense response, incompatible interaction	5	170	28362	0.014	0.04	// AT5G36970 // AT4G16260 // AT1G02920 // AT5G38900 // AT3G26830
GO:0071554	0.04	P	cell wall organization or biogenesis	12	704	28362	0.014	0.04	// AT5G06640 // AT4G25810 // AT4G13390 // AT2G24980 // AT3G54640 // AT2G40610 // AT1G53840 // AT1G69530 // AT5G06200 // AT4G02330 // AT2G43590 // AT5G15290
GO:0070887	0.048	P	cellular response to chemical stimulus	17	1176	28362	0.017	0.048	// AT2G47000 // AT1G62660 // AT1G69260 // AT5G64810 // AT2G26560 // AT2G38340 // AT5G52300 // AT4G19690 // AT1G26380 // AT5G36970 // AT1G14550 // AT1G14540 // AT1G05680 // AT1G72260 // AT4G02520 // AT1G69880 // AT1G66600
GO:0071229	0.054	P	cellular response to acid chemical	9	485	28362	0.019	0.054	// AT1G62660 // AT1G69260 // AT2G38340 // AT5G36970 // AT5G52300 // AT1G05680 // AT1G72260 // AT5G64810 // AT1G66600
GO:0034220	0.054	P	ion transmembrane transport	6	255	28362	0.019	0.054	// AT3G63380 // AT4G13420 // AT5G60660 // AT4G19690 // AT3G45700 // AT5G43350
GO:0044281	0.058	P	small molecule metabolic process	21	1597	28362	0.021	0.058	// AT5G40390 // AT4G35630 // AT2G39800 // AT3G25760 // AT4G26530 // AT2G02010 // AT3G26690 // AT5G24420 // AT5G43300 // AT3G54640 // AT1G12940 // AT2G26400 // AT2G38210 // AT5G38200 // AT3G14440 // AT5G37600 // AT3G47340 // AT3G45700 // AT2G26560 // AT1G69880 // AT1G05680
GO:0071215	0.063	P	cellular response to abscisic acid stimulus	6	267	28362	0.024	0.063	// AT1G62660 // AT1G69260 // AT2G38340 // AT5G52300 // AT1G05680 // AT1G66600
GO:0046686	0.063	P	response to cadmium ion	7	343	28362	0.024	0.063	// AT2G41380 // AT4G02520 // AT4G25200 // AT2G26560 // AT1G02920 // AT1G02930 // AT1G18330
GO:0097306	0.063	P	cellular response to alcohol	6	267	28362	0.024	0.063	// AT1G62660 // AT1G69260 // AT2G38340 // AT5G52300 // AT1G05680 // AT1G66600
GO:0046394	0.074	P	carboxylic acid biosynthetic process	8	438	28362	0.029	0.074	// AT4G35630 // AT2G39800 // AT3G47340 // AT3G14440 // AT2G26400 // AT3G25760 // AT5G37600 // AT2G26560
GO:0016053	0.081	P	organic acid biosynthetic process	9	531	28362	0.031	0.081	// AT4G35630 // AT2G39800 // AT3G47340 // AT3G14440 // AT3G54640 // AT2G26400 // AT3G25760 // AT5G37600 // AT2G26560
GO:0006082	0.092	P	organic acid metabolic process	15	1099	28362	0.036	0.092	// AT4G35630 // AT2G39800 // AT3G25760 // AT4G26530 // AT2G02010 // AT3G47340 // AT3G54640 // AT1G12940 // AT2G26400 // AT5G38200 // AT3G14440 // AT5G37600 // AT3G45700 // AT2G26560 // AT1G05680
GO:1901701	0.092	P	cellular response to oxygen-containing compound	10	635	28362	0.037	0.092	// AT1G62660 // AT1G69260 // AT2G38340 // AT4G19690 // AT5G36970 // AT5G52300 // AT1G05680 // AT1G72260 // AT5G64810 // AT1G66600
GO:0006811	0.1	P	ion transport	10	645	28362	0.04	0.1	// AT3G63380 // AT2G41190 // AT4G13420 // AT5G60660 // AT4G19690 // AT1G15520 // AT1G12940 // AT5G43370 // AT3G45700 // AT5G43350
GO:0048364	0.11	P	root development	8	482	28362	0.046	0.11	// AT3G25820 // AT2G47000 // AT5G60660 // AT5G58010 // AT5G48000 // AT2G39800 // AT3G25830 // AT4G12550
GO:0022622	0.11	P	root system development	8	484	28362	0.046	0.11	// AT3G25820 // AT2G47000 // AT5G60660 // AT5G58010 // AT5G48000 // AT2G39800 // AT3G25830 // AT4G12550
GO:0006520	0.12	P	cellular amino acid metabolic process	6	320	28362	0.049	0.12	// AT4G35630 // AT2G39800 // AT2G26400 // AT5G38200 // AT5G37600 // AT3G47340
GO:0009738	0.12	P	abscisic acid-activated signaling pathway	5	243	28362	0.051	0.12	// AT5G52300 // AT2G38340 // AT1G62660 // AT1G69260 // AT1G66600
GO:0045087	0.12	P	innate immune response	6	323	28362	0.051	0.12	// AT5G38900 // AT4G16260 // AT5G36970 // AT2G26560 // AT1G02920 // AT3G26830
GO:0009735	0.12	P	response to cytokinin	5	244	28362	0.051	0.12	// AT2G47000 // AT2G01530 // AT4G35630 // AT4G19690 // AT3G54640
GO:0043436	0.13	P	oxoacid metabolic process	13	973	28362	0.057	0.13	// AT4G35630 // AT2G39800 // AT3G25760 // AT4G26530 // AT2G02010 // AT3G47340 // AT1G12940 // AT2G26400 // AT5G38200 // AT3G14440 // AT5G37600 // AT3G45700 // AT2G26560
GO:0006955	0.13	P	immune response	6	333	28362	0.057	0.13	// AT5G38900 // AT4G16260 // AT5G36970 // AT2G26560 // AT1G02920 // AT3G26830
GO:0010817	0.13	P	regulation of hormone levels	5	251	28362	0.057	0.13	// AT5G48000 // AT2G47000 // AT1G05680 // AT4G35160 // AT3G54640
GO:0071669	0.13	P	plant-type cell wall organization or biogenesis	5	256	28362	0.06	0.13	// AT2G24980 // AT5G06640 // AT4G13390 // AT2G40610 // AT1G69530
GO:0016052	0.13	P	carbohydrate catabolic process	5	257	28362	0.061	0.13	// AT4G02330 // AT3G57520 // AT2G43590 // AT1G53840 // AT4G26530
GO:1901698	0.15	P	response to nitrogen compound	5	264	28362	0.067	0.15	// AT5G66400 // AT1G74650 // AT3G28210 // AT4G19690 // AT5G22300
GO:0042742	0.15	P	defense response to bacterium	6	354	28362	0.072	0.15	// AT4G23280 // AT3G54640 // AT5G64810 // AT4G02520 // AT1G02920 // AT1G02930
GO:0002376	0.18	P	immune system process	6	369	28362	0.083	0.18	// AT5G38900 // AT4G16260 // AT5G36970 // AT2G26560 // AT1G02920 // AT3G26830
GO:1901575	0.18	P	organic substance catabolic process	15	1249	28362	0.087	0.18	// AT4G16820 // AT3G57520 // AT5G43300 // AT1G53840 // AT4G26530 // AT3G26690 // AT5G03610 // AT1G22500 // AT3G47340 // AT1G17180 // AT2G43590 // AT1G17170 // AT4G02330 // AT4G11320 // AT2G26560
GO:0019752	0.2	P	carboxylic acid metabolic process	11	864	28362	0.097	0.2	// AT4G35630 // AT2G39800 // AT3G25760 // AT4G26530 // AT2G02010 // AT3G47340 // AT2G26400 // AT5G38200 // AT3G14440 // AT5G37600 // AT2G26560
GO:0032870	0.22	P	cellular response to hormone stimulus	11	879	28362	0.11	0.22	// AT2G47000 // AT1G62660 // AT1G69260 // AT2G38340 // AT4G19690 // AT5G52300 // AT1G05680 // AT1G72260 // AT4G02520 // AT5G64810 // AT1G66600
GO:0071495	0.23	P	cellular response to endogenous stimulus	11	890	28362	0.11	0.23	// AT2G47000 // AT1G62660 // AT1G69260 // AT2G38340 // AT4G19690 // AT5G52300 // AT1G05680 // AT1G72260 // AT4G02520 // AT5G64810 // AT1G66600
GO:0014070	0.23	P	response to organic cyclic compound	6	405	28362	0.12	0.23	// AT4G23280 // AT5G36970 // AT1G74650 // AT4G02330 // AT2G01520 // AT1G15520
GO:0071396	0.24	P	cellular response to lipid	6	409	28362	0.12	0.24	// AT1G62660 // AT1G69260 // AT2G38340 // AT5G52300 // AT1G05680 // AT1G66600
GO:0071310	0.26	P	cellular response to organic substance	12	1023	28362	0.13	0.26	// AT2G47000 // AT1G62660 // AT1G69260 // AT2G38340 // AT4G19690 // AT5G36970 // AT5G52300 // AT1G05680 // AT1G72260 // AT4G02520 // AT5G64810 // AT1G66600
GO:0005975	0.28	P	carbohydrate metabolic process	13	1144	28362	0.14	0.28	// AT3G57520 // AT5G43300 // AT4G25810 // AT1G62660 // AT4G16260 // AT1G53840 // AT4G26530 // AT5G24420 // AT5G64790 // AT3G60120 // AT2G43590 // AT4G02330 // AT5G40390
GO:0099402	0.32	P	plant organ development	11	961	28362	0.16	0.32	// AT3G25820 // AT2G47000 // AT5G60660 // AT5G58010 // AT5G48000 // AT5G37600 // AT2G39800 // AT5G52300 // AT3G25830 // AT4G12550 // AT2G38860
GO:0040007	0.37	P	growth	8	678	28362	0.19	0.37	// AT2G47000 // AT4G08770 // AT1G32940 // AT5G60660 // AT2G40610 // AT3G05640 // AT1G69530 // AT5G28646
GO:0022607	0.39	P	cellular component assembly	7	586	28362	0.2	0.39	// AT3G54150 // AT1G64500 // AT3G16690 // AT5G06200 // AT2G18050 // AT1G53490 // AT5G15290
GO:0009755	0.43	P	hormone-mediated signaling pathway	9	821	28362	0.23	0.43	// AT2G47000 // AT1G62660 // AT1G69260 // AT2G38340 // AT5G52300 // AT1G72260 // AT4G02520 // AT5G64810 // AT1G66600
GO:0016049	0.51	P	cell growth	5	428	28362	0.27	0.51	// AT1G69530 // AT2G47000 // AT5G28646 // AT5G60660 // AT2G40610
GO:0051716	0.56	P	cellular response to stimulus	26	2856	28362	0.3	0.56	// AT2G47000 // AT3G54640 // AT4G19690 // AT1G05680 // AT1G72260 // AT1G43910 // AT2G26560 // AT4G18510 // AT1G26380 // AT1G14550 // AT3G16690 // AT5G36970 // AT5G43370 // AT5G52300 // AT4G11170 // AT3G47340 // AT5G64810 // AT1G66600 // AT3G29575 // AT1G62660 // AT1G69260 // AT2G38340 // AT1G14540 // AT5G43350 // AT4G02520 // AT1G69880
GO:0044765	0.56	P	single-organism transport	10	1004	28362	0.3	0.56	// AT1G66760 // AT2G47000 // AT4G13420 // AT5G36940 // AT1G62510 // AT1G15520 // AT3G16690 // AT4G12550 // AT2G04070 // AT2G16005
GO:0051179	0.56	P	localization	23	2517	28362	0.31	0.56	// AT2G47000 // AT5G36940 // AT1G30420 // AT4G28040 // AT3G54640 // AT5G47450 // AT2G16005 // AT1G66760 // AT1G12940 // AT3G16690 // AT4G12550 // AT2G04070 // AT1G15520 // AT2G41190 // AT4G13420 // AT5G60660 // AT3G63380 // AT1G64500 // AT5G43370 // AT4G19690 // AT3G45700 // AT5G43350 // AT1G62510
GO:0051234	0.57	P	establishment of localization	22	2406	28362	0.31	0.57	// AT2G47000 // AT5G36940 // AT1G30420 // AT4G28040 // AT3G63380 // AT5G47450 // AT2G16005 // AT1G66760 // AT1G12940 // AT3G16690 // AT4G12550 // AT2G04070 // AT1G15520 // AT2G41190 // AT4G13420 // AT5G60660 // AT1G64500 // AT5G43370 // AT4G19690 // AT3G45700 // AT5G43350 // AT1G62510
GO:0009653	0.6	P	anatomical structure morphogenesis	9	919	28362	0.33	0.6	// AT3G54150 // AT2G47000 // AT5G60660 // AT5G58010 // AT2G40610 // AT1G05680 // AT4G12550 // AT1G69530 // AT5G28646
GO:1902578	0.61	P	single-organism localization	10	1040	28362	0.34	0.61	// AT1G66760 // AT2G47000 // AT4G13420 // AT5G36940 // AT1G62510 // AT1G15520 // AT3G16690 // AT4G12550 // AT2G04070 // AT2G16005
GO:0006810	0.68	P	transport	21	2391	28362	0.39	0.68	// AT3G45700 // AT2G47000 // AT2G41190 // AT1G15520 // AT4G13420 // AT5G36940 // AT1G30420 // AT5G60660 // AT4G28040 // AT3G63380 // AT5G47450 // AT2G16005 // AT1G12940 // AT5G43370 // AT3G16690 // AT4G19690 // AT4G12550 // AT2G04070 // AT5G43350 // AT1G62510 // AT1G66760
GO:0008152	0.69	P	metabolic process	100	12035	28362	0.4	0.69	// AT5G36940 // AT3G13650 // AT1G73330 // AT4G25810 // AT1G26380 // AT1G60190 // AT2G45430 // AT1G69520 // AT4G16820 // AT5G58010 // AT3G41979 // AT1G32940 // AT2G02010 // AT5G24420 // AT5G42600 // AT5G42800 // AT4G08770 // AT3G26690 // AT1G60750 // AT5G38200 // AT1G69880 // AT3G57520 // AT4G12310 // AT5G25930 // AT4G26530 // AT3G09400 // AT2G39800 // AT1G17180 // AT4G02330 // AT4G19170 // AT3G05…
GO:0009987	0.69	P	cellular process	106	12771	28362	0.4	0.69	// AT3G13650 // AT1G73330 // AT4G18510 // AT4G25810 // AT1G26380 // AT1G60190 // AT1G14550 // AT3G16690 // AT2G45430 // AT5G06640 // AT5G58010 // AT3G41979 // AT4G13390 // AT5G60660 // AT5G24420 // AT5G43370 // AT5G42600 // AT4G08770 // AT3G26690 // AT5G38200 // AT1G69880 // AT1G69920 // AT5G25930 // AT4G26530 // AT3G09400 // AT2G39800 // AT1G17180 // AT4G02330 // AT5G15290 // AT3G05640 // AT5G01…
GO:0048731	0.69	P	system development	17	1929	28362	0.4	0.69	// AT3G25820 // AT2G47000 // AT2G27550 // AT5G60660 // AT3G25830 // AT5G58010 // AT5G06760 // AT5G48000 // AT5G37600 // AT2G39800 // AT5G52300 // AT2G45430 // AT4G12550 // AT4G15248 // AT2G01520 // AT2G38860 // AT1G05680
GO:0006629	0.72	P	lipid metabolic process	9	994	28362	0.42	0.72	// AT4G16820 // AT3G25820 // AT3G25830 // AT5G03610 // AT5G43300 // AT1G73480 // AT5G48000 // AT5G42600 // AT2G26560
GO:0048869	0.72	P	cellular developmental process	9	1001	28362	0.43	0.72	// AT3G54150 // AT4G18510 // AT5G60660 // AT5G58010 // AT2G40610 // AT1G74650 // AT1G69530 // AT5G28646 // AT2G47000
GO:1901135	0.72	P	carbohydrate derivative metabolic process	6	645	28362	0.43	0.72	// AT4G26530 // AT3G26690 // AT5G24420 // AT3G60120 // AT4G37370 // AT2G43590
GO:0065008	0.73	P	regulation of biological quality	11	1255	28362	0.44	0.73	// AT2G47000 // AT3G59930 // AT5G43300 // AT4G19690 // AT1G64500 // AT5G48000 // AT4G35160 // AT3G54640 // AT3G47430 // AT1G69880 // AT1G05680
GO:0007154	0.73	P	cell communication	19	2223	28362	0.44	0.73	// AT3G29575 // AT4G18510 // AT1G62660 // AT1G69260 // AT3G47340 // AT2G38340 // AT5G52300 // AT2G47000 // AT5G64810 // AT5G36970 // AT5G43370 // AT3G16690 // AT4G11170 // AT1G72260 // AT1G43910 // AT4G02520 // AT5G43350 // AT1G66600 // AT1G05680
GO:0042592	0.74	P	homeostatic process	5	542	28362	0.45	0.74	// AT5G48000 // AT5G43300 // AT1G69880 // AT4G19690 // AT1G64500
GO:0044723	0.91	P	single-organism carbohydrate metabolic process	5	613	28362	0.56	0.91	// AT5G40390 // AT3G57520 // AT5G43300 // AT1G62660 // AT4G26530
GO:0044767	0.92	P	single-organism developmental process	25	3131	28362	0.56	0.92	// AT3G54150 // AT3G25830 // AT2G47000 // AT2G39800 // AT1G05680 // AT4G15248 // AT4G40090 // AT2G01520 // AT1G70440 // AT4G18510 // AT2G38860 // AT1G60190 // AT2G45430 // AT4G12550 // AT3G25820 // AT5G58010 // AT5G60660 // AT2G27550 // AT5G06760 // AT5G48000 // AT5G52300 // AT2G40610 // AT5G37600 // AT1G69530 // AT5G28646
GO:0048856	0.92	P	anatomical structure development	25	3146	28362	0.57	0.92	// AT3G54150 // AT3G25830 // AT2G47000 // AT2G39800 // AT1G05680 // AT4G15248 // AT4G40090 // AT2G01520 // AT1G70440 // AT4G18510 // AT2G38860 // AT1G60190 // AT2G45430 // AT4G12550 // AT3G25820 // AT5G58010 // AT5G60660 // AT2G27550 // AT5G06760 // AT5G48000 // AT5G52300 // AT2G40610 // AT5G37600 // AT1G69530 // AT5G28646
GO:0030154	0.94	P	cell differentiation	6	768	28362	0.59	0.94	// AT4G18510 // AT5G60660 // AT5G58010 // AT1G74650 // AT5G28646 // AT2G47000
GO:0048367	0.94	P	shoot system development	7	896	28362	0.59	0.94	// AT2G27550 // AT2G38860 // AT5G52300 // AT2G45430 // AT5G37600 // AT4G15248 // AT1G05680
GO:0007275	0.95	P	multicellular organism development	22	2811	28362	0.6	0.95	// AT3G54150 // AT3G25830 // AT2G47000 // AT2G39800 // AT1G05680 // AT4G15248 // AT4G40090 // AT2G01520 // AT1G70440 // AT4G18510 // AT2G38860 // AT1G60190 // AT2G45430 // AT4G12550 // AT3G25820 // AT5G58010 // AT5G60660 // AT2G27550 // AT5G06760 // AT5G48000 // AT5G52300 // AT5G37600
GO:0044255	0.95	P	cellular lipid metabolic process	5	649	28362	0.61	0.95	// AT5G48000 // AT3G25820 // AT3G25830 // AT5G42600 // AT5G43300
GO:0016043	0.96	P	cellular component organization	19	2456	28362	0.62	0.96	// AT5G06640 // AT3G54150 // AT4G25810 // AT4G13390 // AT4G22880 // AT2G24980 // AT3G54640 // AT2G40610 // AT1G64500 // AT1G53840 // AT1G69530 // AT3G16690 // AT2G18050 // AT5G06200 // AT4G02330 // AT3G47430 // AT1G53490 // AT5G28646 // AT5G15290
GO:0032502	0.97	P	developmental process	25	3233	28362	0.63	0.97	// AT3G54150 // AT3G25830 // AT2G47000 // AT2G39800 // AT1G05680 // AT4G15248 // AT4G40090 // AT2G01520 // AT1G70440 // AT4G18510 // AT2G38860 // AT1G60190 // AT2G45430 // AT4G12550 // AT3G25820 // AT5G58010 // AT5G60660 // AT2G27550 // AT5G06760 // AT5G48000 // AT5G52300 // AT2G40610 // AT5G37600 // AT1G69530 // AT5G28646
GO:0044707	0.99	P	single-multicellular organism process	22	2875	28362	0.64	0.99	// AT3G54150 // AT3G25830 // AT2G47000 // AT2G39800 // AT1G05680 // AT4G15248 // AT4G40090 // AT2G01520 // AT1G70440 // AT4G18510 // AT2G38860 // AT1G60190 // AT2G45430 // AT4G12550 // AT3G25820 // AT5G58010 // AT5G60660 // AT2G27550 // AT5G06760 // AT5G48000 // AT5G52300 // AT5G37600
GO:0080090	1	P	regulation of primary metabolic process	13	2889	28362	0.99	1	// AT5G01380 // AT5G58010 // AT3G03260 // AT2G38340 // AT3G02550 // AT1G73330 // AT1G74650 // AT2G45430 // AT5G17220 // AT2G38250 // AT5G64810 // AT1G66600 // AT1G18330
GO:0019222	1	P	regulation of metabolic process	13	3181	28362	1	1	// AT5G01380 // AT5G58010 // AT3G03260 // AT2G38340 // AT3G02550 // AT1G73330 // AT1G74650 // AT2G45430 // AT5G17220 // AT2G38250 // AT5G64810 // AT1G66600 // AT1G18330
GO:0034645	1	P	cellular macromolecule biosynthetic process	11	4455	28362	1	1	// AT5G01380 // AT5G58010 // AT3G03260 // AT2G38340 // AT3G02550 // AT1G74650 // AT2G45430 // AT2G38250 // AT5G64810 // AT1G66600 // AT1G18330
GO:0007165	1	P	signal transduction	13	1965	28362	0.81	1	// AT3G29575 // AT4G18510 // AT1G62660 // AT1G69260 // AT2G38340 // AT2G47000 // AT5G36970 // AT4G11170 // AT5G52300 // AT1G72260 // AT4G02520 // AT5G64810 // AT1G66600
GO:1901362	1	P	organic cyclic compound biosynthetic process	22	3174	28362	0.81	1	// AT3G54640 // AT3G13650 // AT1G77530 // AT1G64160 // AT4G35160 // AT1G74650 // AT2G38210 // AT2G38250 // AT2G45430 // AT5G01380 // AT4G22880 // AT5G58010 // AT5G48000 // AT5G42600 // AT4G11210 // AT5G64810 // AT1G66600 // AT3G26830 // AT3G03260 // AT2G38340 // AT3G02550 // AT1G18330
GO:1901360	1	P	organic cyclic compound metabolic process	30	4700	28362	0.94	1	// AT2G38340 // AT1G53490 // AT4G26530 // AT3G54640 // AT3G13650 // AT1G05680 // AT1G64160 // AT4G35160 // AT1G74650 // AT2G38210 // AT1G17170 // AT2G38250 // AT2G45430 // AT5G01380 // AT4G22880 // AT5G58010 // AT5G24420 // AT5G48000 // AT1G77530 // AT5G42600 // AT4G37370 // AT4G11210 // AT5G64810 // AT1G66600 // AT3G26830 // AT3G03260 // AT3G26690 // AT3G02550 // AT1G18330 // AT1G17180
GO:0032774	1	P	RNA biosynthetic process	11	2566	28362	0.99	1	// AT5G01380 // AT5G58010 // AT3G03260 // AT2G38340 // AT3G02550 // AT1G74650 // AT2G45430 // AT2G38250 // AT5G64810 // AT1G66600 // AT1G18330
GO:0000003	1	P	reproduction	7	1721	28362	0.99	1	// AT3G54150 // AT2G27550 // AT5G06760 // AT2G45430 // AT4G15248 // AT2G01520 // AT1G53490
GO:0033036	1	P	macromolecule localization	5	996	28362	0.91	1	// AT4G12550 // AT1G62510 // AT3G54640 // AT2G16005 // AT1G15520
GO:0060255	1	P	regulation of macromolecule metabolic process	12	2998	28362	1	1	// AT5G01380 // AT5G58010 // AT3G03260 // AT2G38340 // AT3G02550 // AT1G73330 // AT1G74650 // AT2G45430 // AT2G38250 // AT5G64810 // AT1G66600 // AT1G18330
GO:0003006	1	P	developmental process involved in reproduction	5	1496	28362	0.99	1	// AT4G15248 // AT2G27550 // AT2G01520 // AT2G45430 // AT5G06760
GO:2001141	1	P	regulation of RNA biosynthetic process	11	2445	28362	0.99	1	// AT5G01380 // AT5G58010 // AT3G03260 // AT2G38340 // AT3G02550 // AT1G74650 // AT2G45430 // AT2G38250 // AT5G64810 // AT1G66600 // AT1G18330
GO:0046483	1	P	heterocycle metabolic process	23	4433	28362	0.99	1	// AT2G38340 // AT4G26530 // AT3G54640 // AT1G05680 // AT1G64160 // AT4G35160 // AT1G74650 // AT2G38210 // AT2G38250 // AT2G45430 // AT5G01380 // AT4G22880 // AT5G58010 // AT5G24420 // AT4G37370 // AT5G64810 // AT1G66600 // AT3G26830 // AT3G03260 // AT3G26690 // AT3G02550 // AT1G53490 // AT1G18330
GO:0044700	1	P	single organism signaling	13	1995	28362	0.83	1	// AT3G29575 // AT4G18510 // AT1G62660 // AT1G69260 // AT2G38340 // AT2G47000 // AT5G36970 // AT4G11170 // AT5G52300 // AT1G72260 // AT4G02520 // AT5G64810 // AT1G66600
GO:0044702	1	P	single organism reproductive process	6	1544	28362	0.99	1	// AT3G54150 // AT2G27550 // AT5G06760 // AT2G45430 // AT4G15248 // AT1G53490
GO:1901564	1	P	organonitrogen compound metabolic process	19	2569	28362	0.7	1	// AT4G35630 // AT3G41979 // AT4G26530 // AT2G02010 // AT3G26690 // AT5G24420 // AT2G38210 // AT4G35160 // AT3G54640 // AT2G26400 // AT1G05680 // AT5G38200 // AT1G69920 // AT4G37370 // AT5G37600 // AT2G39800 // AT2G43590 // AT3G47340 // AT3G26830
GO:1901566	1	P	organonitrogen compound biosynthetic process	10	2076	28362	0.98	1	// AT4G35630 // AT3G41979 // AT2G26400 // AT3G54640 // AT4G35160 // AT2G39800 // AT2G38210 // AT5G37600 // AT3G47340 // AT3G26830
GO:0044249	1	P	cellular biosynthetic process	34	5870	28362	0.99	1	// AT3G25830 // AT4G22880 // AT3G54640 // AT3G13650 // AT2G39800 // AT4G35160 // AT1G64160 // AT2G26560 // AT4G35630 // AT3G47340 // AT1G77530 // AT1G74650 // AT2G38210 // AT2G38250 // AT2G45430 // AT5G01380 // AT3G25820 // AT5G58010 // AT3G41979 // AT2G26400 // AT5G42600 // AT4G11210 // AT5G40390 // AT5G64810 // AT1G66600 // AT3G26830 // AT3G03260 // AT2G38340 // AT1G77330 // AT3G02550 // AT3G14…
GO:0019538	1	P	protein metabolic process	14	4289	28362	1	1	// AT4G23280 // AT1G60190 // AT3G05640 // AT5G25930 // AT1G32940 // AT2G38860 // AT1G22500 // AT4G25160 // AT1G73330 // AT3G09400 // AT3G25760 // AT4G11320 // AT4G04840 // AT1G53490
GO:0019438	1	P	aromatic compound biosynthetic process	19	3058	28362	0.91	1	// AT5G01380 // AT4G22880 // AT5G58010 // AT3G03260 // AT2G38340 // AT3G54640 // AT4G35160 // AT3G13650 // AT1G74650 // AT1G77530 // AT2G45430 // AT3G02550 // AT1G64160 // AT2G38250 // AT4G11210 // AT1G18330 // AT5G64810 // AT1G66600 // AT3G26830
GO:0006807	1	P	nitrogen compound metabolic process	36	6241	28362	0.99	1	// AT2G38340 // AT1G53490 // AT4G26530 // AT3G54640 // AT2G39800 // AT1G05680 // AT1G69920 // AT4G35630 // AT1G74650 // AT4G35160 // AT1G12940 // AT2G45430 // AT1G17170 // AT4G37370 // AT2G38210 // AT5G01380 // AT5G58010 // AT3G41979 // AT2G02010 // AT5G24420 // AT5G22300 // AT2G26400 // AT2G38250 // AT3G45700 // AT3G47340 // AT5G64810 // AT1G66600 // AT3G26830 // AT3G03260 // AT3G26690 // AT3G02…
GO:0050789	1	P	regulation of biological process	33	5306	28362	0.97	1	// AT2G47000 // AT1G73330 // AT1G72260 // AT4G15248 // AT4G18510 // AT3G05640 // AT1G60190 // AT1G74650 // AT4G11170 // AT2G45430 // AT2G38250 // AT5G01380 // AT5G58010 // AT1G32940 // AT2G27550 // AT1G64500 // AT5G36970 // AT3G03260 // AT5G52300 // AT5G64810 // AT1G66600 // AT3G26830 // AT3G29575 // AT4G08770 // AT1G62660 // AT1G69260 // AT2G38340 // AT3G02550 // AT5G17220 // AT1G69530 // AT4G02…
GO:0097659	1	P	nucleic acid-templated transcription	11	2561	28362	0.99	1	// AT5G01380 // AT5G58010 // AT3G03260 // AT2G38340 // AT3G02550 // AT1G74650 // AT2G45430 // AT2G38250 // AT5G64810 // AT1G66600 // AT1G18330
GO:1901576	1	P	organic substance biosynthetic process	38	5913	28362	0.96	1	// AT3G25830 // AT4G22880 // AT4G26530 // AT3G54640 // AT3G13650 // AT2G39800 // AT1G77530 // AT1G64160 // AT2G26560 // AT4G11210 // AT4G35630 // AT3G47340 // AT4G35160 // AT1G74650 // AT2G45430 // AT2G38250 // AT2G38210 // AT5G01380 // AT3G25820 // AT5G58010 // AT3G41979 // AT5G48000 // AT5G37600 // AT2G26400 // AT5G42600 // AT5G42800 // AT5G40390 // AT5G64810 // AT1G66600 // AT3G26830 // AT3G03…
GO:0044260	1	P	cellular macromolecule metabolic process	25	7410	28362	1	1	// AT5G01380 // AT1G73330 // AT3G09400 // AT4G11320 // AT4G25810 // AT1G22500 // AT1G60190 // AT1G74650 // AT2G45430 // AT2G38250 // AT4G23280 // AT5G25930 // AT5G58010 // AT3G05640 // AT5G64810 // AT1G66600 // AT3G03260 // AT2G38340 // AT3G02550 // AT4G25160 // AT3G25760 // AT1G53490 // AT2G43590 // AT4G04840 // AT1G18330
GO:0065007	1	P	biological regulation	42	6062	28362	0.89	1	// AT2G47000 // AT3G54640 // AT4G19690 // AT1G73330 // AT1G05680 // AT1G72260 // AT4G15248 // AT4G18510 // AT3G05640 // AT4G35160 // AT1G60190 // AT1G74650 // AT4G11170 // AT2G45430 // AT2G38250 // AT5G62340 // AT5G01380 // AT5G58010 // AT1G32940 // AT3G59930 // AT2G27550 // AT1G64500 // AT5G48000 // AT5G36970 // AT3G03260 // AT5G52300 // AT3G47430 // AT5G43300 // AT5G64810 // AT1G66600 // AT3G26…
GO:0071840	1	P	cellular component organization or biogenesis	19	2812	28362	0.83	1	// AT5G06640 // AT3G54150 // AT4G25810 // AT4G13390 // AT4G22880 // AT2G24980 // AT3G54640 // AT2G40610 // AT1G64500 // AT1G53840 // AT1G69530 // AT3G16690 // AT2G18050 // AT5G06200 // AT4G02330 // AT3G47430 // AT1G53490 // AT5G28646 // AT5G15290
GO:0018130	1	P	heterocycle biosynthetic process	17	2957	28362	0.95	1	// AT5G01380 // AT4G22880 // AT5G58010 // AT3G03260 // AT2G38340 // AT2G38210 // AT4G35160 // AT3G54640 // AT1G74650 // AT2G45430 // AT3G02550 // AT1G64160 // AT2G38250 // AT1G18330 // AT5G64810 // AT1G66600 // AT3G26830
GO:0009889	1	P	regulation of biosynthetic process	12	2752	28362	1	1	// AT5G01380 // AT5G58010 // AT3G03260 // AT2G38340 // AT3G02550 // AT1G74650 // AT2G45430 // AT5G17220 // AT2G38250 // AT5G64810 // AT1G66600 // AT1G18330
GO:0050794	1	P	regulation of cellular process	25	4857	28362	1	1	// AT2G47000 // AT1G73330 // AT1G72260 // AT4G18510 // AT1G74650 // AT4G11170 // AT2G45430 // AT2G38250 // AT5G01380 // AT5G58010 // AT1G64500 // AT5G36970 // AT5G52300 // AT5G64810 // AT1G66600 // AT3G29575 // AT3G03260 // AT1G62660 // AT1G69260 // AT2G38340 // AT3G02550 // AT1G69530 // AT4G02520 // AT1G69880 // AT1G18330
GO:0043412	1	P	macromolecule modification	9	2532	28362	1	1	// AT4G23280 // AT5G25930 // AT3G05640 // AT1G22500 // AT4G25160 // AT1G60190 // AT3G09400 // AT3G25760 // AT1G53490
GO:0036211	1	P	protein modification process	9	2126	28362	0.99	1	// AT4G23280 // AT5G25930 // AT3G05640 // AT1G22500 // AT4G25160 // AT1G60190 // AT3G09400 // AT3G25760 // AT1G53490
GO:0044271	1	P	cellular nitrogen compound biosynthetic process	16	4436	28362	1	1	// AT5G01380 // AT5G58010 // AT3G03260 // AT3G41979 // AT2G38340 // AT2G38210 // AT4G35160 // AT3G54640 // AT1G74650 // AT2G45430 // AT3G02550 // AT2G38250 // AT1G18330 // AT5G64810 // AT1G66600 // AT3G26830
GO:0006355	1	P	regulation of transcription, DNA-templated	11	2443	28362	0.99	1	// AT5G01380 // AT5G58010 // AT3G03260 // AT2G38340 // AT3G02550 // AT1G74650 // AT2G45430 // AT2G38250 // AT5G64810 // AT1G66600 // AT1G18330
GO:0006351	1	P	transcription, DNA-templated	11	2559	28362	0.99	1	// AT5G01380 // AT5G58010 // AT3G03260 // AT2G38340 // AT3G02550 // AT1G74650 // AT2G45430 // AT2G38250 // AT5G64810 // AT1G66600 // AT1G18330
GO:0016310	1	P	phosphorylation	5	1254	28362	0.98	1	// AT4G23280 // AT4G26530 // AT5G25930 // AT2G39800 // AT4G25160
GO:0016070	1	P	RNA metabolic process	11	3403	28362	1	1	// AT5G01380 // AT5G58010 // AT3G03260 // AT2G38340 // AT3G02550 // AT1G74650 // AT2G45430 // AT2G38250 // AT5G64810 // AT1G66600 // AT1G18330
GO:0009791	1	P	post-embryonic development	7	1576	28362	0.97	1	// AT2G27550 // AT5G06760 // AT1G60190 // AT2G45430 // AT4G12550 // AT4G15248 // AT2G01520
GO:0034654	1	P	nucleobase-containing compound biosynthetic process	11	2781	28362	1	1	// AT5G01380 // AT5G58010 // AT3G03260 // AT2G38340 // AT3G02550 // AT1G74650 // AT2G45430 // AT2G38250 // AT5G64810 // AT1G66600 // AT1G18330
GO:0034641	1	P	cellular nitrogen compound metabolic process	24	5805	28362	1	1	// AT2G38340 // AT4G26530 // AT3G54640 // AT1G05680 // AT1G69920 // AT4G35160 // AT1G74650 // AT2G38210 // AT2G38250 // AT2G45430 // AT5G01380 // AT5G58010 // AT3G41979 // AT5G24420 // AT5G22300 // AT4G37370 // AT5G64810 // AT1G66600 // AT3G26830 // AT3G03260 // AT3G26690 // AT3G02550 // AT1G53490 // AT1G18330
GO:0006139	1	P	nucleobase-containing compound metabolic process	15	4178	28362	1	1	// AT5G01380 // AT5G58010 // AT3G03260 // AT4G26530 // AT3G26690 // AT5G24420 // AT3G02550 // AT2G38340 // AT1G74650 // AT2G45430 // AT2G38250 // AT1G53490 // AT5G64810 // AT1G66600 // AT1G18330
GO:0009057	1	P	macromolecule catabolic process	5	747	28362	0.73	1	// AT1G53840 // AT4G02330 // AT4G11320 // AT2G43590 // AT1G22500
GO:0006508	1	P	proteolysis	5	907	28362	0.86	1	// AT1G73330 // AT1G32940 // AT2G38860 // AT1G22500 // AT4G11320
GO:0006996	1	P	organelle organization	6	1335	28362	0.96	1	// AT4G22880 // AT1G64500 // AT2G18050 // AT5G28646 // AT3G47430 // AT1G53490
GO:0032501	1	P	multicellular organismal process	22	3032	28362	0.74	1	// AT3G54150 // AT3G25830 // AT2G47000 // AT2G39800 // AT1G05680 // AT4G15248 // AT4G40090 // AT2G01520 // AT1G70440 // AT4G18510 // AT2G38860 // AT1G60190 // AT2G45430 // AT4G12550 // AT3G25820 // AT5G58010 // AT5G60660 // AT2G27550 // AT5G06760 // AT5G48000 // AT5G52300 // AT5G37600
GO:0048608	1	P	reproductive structure development	5	1265	28362	0.98	1	// AT4G15248 // AT2G27550 // AT2G01520 // AT2G45430 // AT5G06760
GO:0044238	1	P	primary metabolic process	54	9890	28362	1	1	// AT4G23280 // AT3G57520 // AT3G25830 // AT2G38340 // AT5G25930 // AT4G26530 // AT5G64790 // AT1G73330 // AT3G09400 // AT2G39800 // AT1G73480 // AT4G02330 // AT4G11320 // AT3G60120 // AT2G26560 // AT4G35630 // AT4G25810 // AT5G01380 // AT3G47340 // AT2G38860 // AT1G22500 // AT1G60190 // AT1G74650 // AT2G45430 // AT2G38250 // AT4G16820 // AT3G25820 // AT5G58010 // AT1G32940 // AT5G03610 // AT5G24…
GO:1903506	1	P	regulation of nucleic acid-templated transcription	11	2445	28362	0.99	1	// AT5G01380 // AT5G58010 // AT3G03260 // AT2G38340 // AT3G02550 // AT1G74650 // AT2G45430 // AT2G38250 // AT5G64810 // AT1G66600 // AT1G18330
GO:0009058	1	P	biosynthetic process	40	6255	28362	0.97	1	// AT3G25830 // AT4G12310 // AT4G22880 // AT4G26530 // AT3G54640 // AT3G13650 // AT2G39800 // AT1G77530 // AT1G64160 // AT2G26560 // AT4G11210 // AT4G35630 // AT3G47340 // AT4G35160 // AT1G74650 // AT2G45430 // AT4G37370 // AT2G38210 // AT5G01380 // AT3G25820 // AT5G58010 // AT3G41979 // AT5G48000 // AT5G37600 // AT2G26400 // AT5G42600 // AT2G38250 // AT5G42800 // AT5G40390 // AT5G64810 // AT1G66…
GO:0090304	1	P	nucleic acid metabolic process	12	3768	28362	1	1	// AT5G01380 // AT5G58010 // AT3G03260 // AT2G38340 // AT3G02550 // AT1G74650 // AT2G45430 // AT2G38250 // AT1G53490 // AT5G64810 // AT1G66600 // AT1G18330
GO:0051252	1	P	regulation of RNA metabolic process	11	2474	28362	0.99	1	// AT5G01380 // AT5G58010 // AT3G03260 // AT2G38340 // AT3G02550 // AT1G74650 // AT2G45430 // AT2G38250 // AT5G64810 // AT1G66600 // AT1G18330
GO:0043170	1	P	macromolecule metabolic process	29	8111	28362	1	1	// AT5G01380 // AT1G73330 // AT3G09400 // AT4G02330 // AT4G11320 // AT4G25810 // AT2G38860 // AT1G22500 // AT1G60190 // AT1G74650 // AT2G45430 // AT2G38250 // AT4G23280 // AT5G25930 // AT5G58010 // AT1G32940 // AT3G05640 // AT5G64810 // AT1G66600 // AT3G03260 // AT1G53840 // AT2G38340 // AT3G02550 // AT4G25160 // AT3G25760 // AT1G53490 // AT2G43590 // AT4G04840 // AT1G18330
GO:0061458	1	P	reproductive system development	5	1265	28362	0.98	1	// AT4G15248 // AT2G27550 // AT2G01520 // AT2G45430 // AT5G06760
GO:0031326	1	P	regulation of cellular biosynthetic process	11	2734	28362	1	1	// AT5G01380 // AT5G58010 // AT3G03260 // AT2G38340 // AT3G02550 // AT1G74650 // AT2G45430 // AT2G38250 // AT5G64810 // AT1G66600 // AT1G18330
GO:0031323	1	P	regulation of cellular metabolic process	12	2980	28362	1	1	// AT5G01380 // AT5G58010 // AT3G03260 // AT2G38340 // AT3G02550 // AT1G73330 // AT1G74650 // AT2G45430 // AT2G38250 // AT5G64810 // AT1G66600 // AT1G18330
GO:0023052	1	P	signaling	13	1997	28362	0.83	1	// AT3G29575 // AT4G18510 // AT1G62660 // AT1G69260 // AT2G38340 // AT2G47000 // AT5G36970 // AT4G11170 // AT5G52300 // AT1G72260 // AT4G02520 // AT5G64810 // AT1G66600
GO:2000112	1	P	regulation of cellular macromolecule biosynthetic process	11	2657	28362	1	1	// AT5G01380 // AT5G58010 // AT3G03260 // AT2G38340 // AT3G02550 // AT1G74650 // AT2G45430 // AT2G38250 // AT5G64810 // AT1G66600 // AT1G18330
GO:0071704	1	P	organic substance metabolic process	76	10672	28362	0.93	1	// AT4G23280 // AT3G57520 // AT3G25830 // AT2G38340 // AT4G22880 // AT4G26530 // AT5G64790 // AT3G13650 // AT1G73330 // AT3G09400 // AT2G39800 // AT1G17180 // AT1G69920 // AT1G64160 // AT4G02330 // AT4G11320 // AT4G25160 // AT2G26560 // AT4G11210 // AT3G45700 // AT4G35630 // AT4G25810 // AT5G01380 // AT1G73480 // AT2G38860 // AT3G47340 // AT1G22500 // AT4G35160 // AT1G60190 // AT1G74650 // AT2G45…
GO:0010467	1	P	gene expression	11	4747	28362	1	1	// AT5G01380 // AT5G58010 // AT3G03260 // AT2G38340 // AT3G02550 // AT1G74650 // AT2G45430 // AT2G38250 // AT5G64810 // AT1G66600 // AT1G18330
GO:0010556	1	P	regulation of macromolecule biosynthetic process	11	2666	28362	1	1	// AT5G01380 // AT5G58010 // AT3G03260 // AT2G38340 // AT3G02550 // AT1G74650 // AT2G45430 // AT2G38250 // AT5G64810 // AT1G66600 // AT1G18330
GO:0071702	1	P	organic substance transport	8	1234	28362	0.79	1	// AT2G41190 // AT5G36940 // AT1G62510 // AT1G15520 // AT3G16690 // AT4G12550 // AT3G45700 // AT2G16005
GO:0010468	1	P	regulation of gene expression	11	2814	28362	1	1	// AT5G01380 // AT5G58010 // AT3G03260 // AT2G38340 // AT3G02550 // AT1G74650 // AT2G45430 // AT2G38250 // AT5G64810 // AT1G66600 // AT1G18330
GO:0044267	1	P	cellular protein metabolic process	12	3841	28362	1	1	// AT4G23280 // AT1G60190 // AT3G05640 // AT5G25930 // AT1G22500 // AT4G25160 // AT1G73330 // AT3G09400 // AT3G25760 // AT4G11320 // AT4G04840 // AT1G53490
GO:0019219	1	P	regulation of nucleobase-containing compound metabolic process	11	2529	28362	0.99	1	// AT5G01380 // AT5G58010 // AT3G03260 // AT2G38340 // AT3G02550 // AT1G74650 // AT2G45430 // AT2G38250 // AT5G64810 // AT1G66600 // AT1G18330
GO:0006725	1	P	cellular aromatic compound metabolic process	27	4588	28362	0.98	1	// AT2G38340 // AT4G26530 // AT3G54640 // AT3G13650 // AT1G77530 // AT1G64160 // AT4G35160 // AT1G17180 // AT1G74650 // AT2G45430 // AT1G17170 // AT2G38250 // AT5G01380 // AT4G22880 // AT5G58010 // AT5G24420 // AT4G37370 // AT4G11210 // AT5G64810 // AT1G66600 // AT3G26830 // AT3G03260 // AT3G26690 // AT3G02550 // AT1G05680 // AT1G53490 // AT1G18330
GO:0006464	1	P	cellular protein modification process	9	2126	28362	0.99	1	// AT4G23280 // AT5G25930 // AT3G05640 // AT1G22500 // AT4G25160 // AT1G60190 // AT3G09400 // AT3G25760 // AT1G53490
GO:0022414	1	P	reproductive process	7	1715	28362	0.99	1	// AT3G54150 // AT2G27550 // AT5G06760 // AT2G45430 // AT4G15248 // AT2G01520 // AT1G53490
GO:0009059	1	P	macromolecule biosynthetic process	11	4511	28362	1	1	// AT5G01380 // AT5G58010 // AT3G03260 // AT2G38340 // AT3G02550 // AT1G74650 // AT2G45430 // AT2G38250 // AT5G64810 // AT1G66600 // AT1G18330
GO:0051171	1	P	regulation of nitrogen compound metabolic process	11	2739	28362	1	1	// AT5G01380 // AT5G58010 // AT3G03260 // AT2G38340 // AT3G02550 // AT1G74650 // AT2G45430 // AT2G38250 // AT5G64810 // AT1G66600 // AT1G18330
GO:0044237	1	P	cellular metabolic process	74	9879	28362	0.82	1	// AT5G01380 // AT3G25830 // AT2G38340 // AT4G22880 // AT4G26530 // AT3G54640 // AT3G13650 // AT1G73330 // AT3G09400 // AT2G39800 // AT1G17180 // AT1G69920 // AT1G64160 // AT4G11320 // AT3G03260 // AT2G26560 // AT3G45700 // AT4G35630 // AT4G25810 // AT3G47340 // AT3G05640 // AT1G22500 // AT4G35160 // AT1G60190 // AT1G74650 // AT1G14550 // AT2G45430 // AT1G17170 // AT4G37370 // AT1G12940 // AT1G02…
GO:0006796	1	P	phosphate-containing compound metabolic process	9	1735	28362	0.95	1	// AT4G23280 // AT5G25930 // AT5G43300 // AT3G05640 // AT4G26530 // AT5G24420 // AT4G25160 // AT3G09400 // AT2G39800
GO:0044085	1	P	cellular component biogenesis	8	1095	28362	0.67	1	// AT3G54150 // AT4G25810 // AT1G64500 // AT3G16690 // AT5G06200 // AT2G18050 // AT1G53490 // AT5G15290
GO:0006793	1	P	phosphorus metabolic process	10	1751	28362	0.91	1	// AT4G23280 // AT5G25930 // AT5G43300 // AT3G05640 // AT4G26530 // AT5G24420 // AT4G25160 // AT3G09400 // AT2G39800 // AT2G38210
GO:0004364	1.6e-07	F	glutathione transferase activity	9	55	28362	2.3e-09	1.6e-07	// AT1G17190 // AT5G17220 // AT1G17180 // AT1G69920 // AT1G17170 // AT4G02520 // AT1G02920 // AT1G02930 // AT1G69930
GO:0016765	0.00011	F	transferase activity, transferring alkyl or aryl (other than methyl) groups	9	138	28362	3.2e-06	0.00011	// AT1G17190 // AT5G17220 // AT1G17180 // AT1G69920 // AT1G17170 // AT4G02520 // AT1G02920 // AT1G02930 // AT1G69930
GO:0003824	0.00024	F	catalytic activity	105	9101	28362	1.3e-05	0.00024	// AT5G36940 // AT1G30420 // AT1G73330 // AT1G60750 // AT2G32150 // AT4G25810 // AT1G26380 // AT1G60190 // AT2G38210 // AT1G69520 // AT4G16820 // AT1G72660 // AT1G32940 // AT3G28580 // AT2G02010 // AT5G24420 // AT5G42600 // AT5G42800 // AT4G08770 // AT3G26690 // AT4G38390 // AT5G38200 // AT1G69880 // AT3G57520 // AT4G12310 // AT5G25930 // AT4G26530 // AT3G09400 // AT2G39800 // AT3G09405 // AT1G17…
GO:0016491	0.00024	F	oxidoreductase activity	30	1547	28362	1.1e-05	0.00024	// AT5G22140 // AT4G12310 // AT5G36940 // AT1G59950 // AT2G39800 // AT4G19170 // AT1G26380 // AT1G14550 // AT4G37370 // AT4G22880 // AT5G38900 // AT1G64500 // AT5G48000 // AT4G05390 // AT2G26400 // AT5G42800 // AT3G26830 // AT2G37130 // AT4G08770 // AT4G13180 // AT1G60730 // AT1G77330 // AT1G60750 // AT4G04840 // AT1G32350 // AT3G14440 // AT1G14540 // AT5G63450 // AT4G02520 // AT1G69880
GO:0016209	0.0084	F	antioxidant activity	7	181	28362	0.00086	0.0084	// AT2G37130 // AT4G08770 // AT5G36940 // AT1G14550 // AT1G14540 // AT4G02520 // AT1G69880
GO:0005507	0.0084	F	copper ion binding	8	238	28362	0.0009	0.0084	// AT2G32300 // AT3G16430 // AT4G05390 // AT5G37600 // AT2G01520 // AT2G01530 // AT1G02920 // AT1G02930
GO:0020037	0.0084	F	heme binding	10	360	28362	0.00089	0.0084	// AT2G37130 // AT4G08770 // AT4G12310 // AT5G36940 // AT5G48000 // AT1G14550 // AT1G14540 // AT5G63450 // AT4G37370 // AT3G26830
GO:0004601	0.0084	F	peroxidase activity	6	133	28362	0.00094	0.0084	// AT2G37130 // AT4G08770 // AT5G36940 // AT1G14550 // AT1G14540 // AT4G02520
GO:0016684	0.0093	F	oxidoreductase activity, acting on peroxide as acceptor	6	139	28362	0.0012	0.0093	// AT2G37130 // AT4G08770 // AT5G36940 // AT1G14550 // AT1G14540 // AT4G02520
GO:0046906	0.014	F	tetrapyrrole binding	10	402	28362	0.002	0.014	// AT2G37130 // AT4G08770 // AT4G12310 // AT5G36940 // AT5G48000 // AT1G14550 // AT1G14540 // AT5G63450 // AT4G37370 // AT3G26830
GO:0004553	0.04	F	hydrolase activity, hydrolyzing O-glycosyl compounds	9	405	28362	0.0066	0.04	// AT3G57520 // AT5G64790 // AT4G25810 // AT1G62660 // AT4G16260 // AT2G43590 // AT1G23760 // AT3G60120 // AT5G40390
GO:0022857	0.04	F	transmembrane transporter activity	18	1146	28362	0.0064	0.04	// AT3G45700 // AT2G47000 // AT2G41190 // AT4G13420 // AT5G36940 // AT1G30420 // AT5G60660 // AT4G28040 // AT3G63380 // AT5G47450 // AT1G15520 // AT1G12940 // AT5G43370 // AT3G16690 // AT4G19690 // AT2G04070 // AT5G43350 // AT1G66760
GO:0016787	0.054	F	hydrolase activity	39	3279	28362	0.0098	0.054	// AT3G57520 // AT2G47000 // AT1G30420 // AT3G63380 // AT1G73330 // AT3G09400 // AT3G09405 // AT4G02330 // AT4G11320 // AT1G43910 // AT2G32150 // AT5G64790 // AT5G43300 // AT4G25810 // AT2G26560 // AT2G38860 // AT1G23760 // AT4G29270 // AT5G03610 // AT1G15520 // AT4G16820 // AT1G72660 // AT1G32940 // AT3G28580 // AT5G19470 // AT5G24420 // AT5G22300 // AT3G05640 // AT5G40390 // AT2G18193 // AT1G62…
GO:0016798	0.055	F	hydrolase activity, acting on glycosyl bonds	9	438	28362	0.011	0.055	// AT3G57520 // AT5G64790 // AT4G25810 // AT1G62660 // AT4G16260 // AT2G43590 // AT1G23760 // AT3G60120 // AT5G40390
GO:0052689	0.075	F	carboxylic ester hydrolase activity	7	314	28362	0.016	0.075	// AT4G16820 // AT1G53840 // AT5G03610 // AT5G24420 // AT1G73480 // AT4G02330 // AT2G26560
GO:0009055	0.11	F	electron carrier activity	5	196	28362	0.024	0.11	// AT5G22140 // AT1G64500 // AT2G32300 // AT2G15780 // AT1G26380
GO:0022804	0.11	F	active transmembrane transporter activity	10	595	28362	0.025	0.11	// AT1G66760 // AT2G47000 // AT4G13420 // AT1G30420 // AT3G63380 // AT5G47450 // AT1G15520 // AT5G43370 // AT2G04070 // AT5G43350
GO:0005215	0.15	F	transporter activity	18	1406	28362	0.04	0.15	// AT3G45700 // AT2G47000 // AT2G41190 // AT4G13420 // AT5G36940 // AT1G30420 // AT5G60660 // AT4G28040 // AT3G63380 // AT5G47450 // AT1G15520 // AT1G12940 // AT5G43370 // AT3G16690 // AT4G19690 // AT2G04070 // AT5G43350 // AT1G66760
GO:0022891	0.15	F	substrate-specific transmembrane transporter activity	13	916	28362	0.038	0.15	// AT2G47000 // AT2G41190 // AT4G13420 // AT5G36940 // AT5G60660 // AT3G63380 // AT5G47450 // AT1G12940 // AT5G43370 // AT3G16690 // AT4G19690 // AT3G45700 // AT5G43350
GO:0019825	0.16	F	oxygen binding	5	234	28362	0.045	0.16	// AT5G48000 // AT4G37370 // AT5G63450 // AT4G12310 // AT3G26830
GO:0042802	0.16	F	identical protein binding	5	236	28362	0.046	0.16	// AT5G06200 // AT5G01380 // AT3G47430 // AT3G47340 // AT5G15290
GO:0016829	0.17	F	lyase activity	7	406	28362	0.05	0.17	// AT3G25820 // AT3G25830 // AT4G26530 // AT2G02010 // AT3G54640 // AT5G22300 // AT3G26830
GO:0043169	0.2	F	cation binding	38	3678	28362	0.07	0.2	// AT3G63380 // AT4G12310 // AT5G36940 // AT3G09400 // AT4G15248 // AT2G01520 // AT3G28210 // AT1G24580 // AT4G19170 // AT1G22500 // AT2G32300 // AT5G37600 // AT1G14550 // AT4G37370 // AT2G19385 // AT1G02930 // AT4G22880 // AT5G19470 // AT5G48000 // AT5G17220 // AT4G05390 // AT2G26400 // AT3G05640 // AT2G01530 // AT3G26830 // AT3G16430 // AT2G37130 // AT1G74870 // AT4G08770 // AT3G26690 // AT1G77…
GO:0016818	0.2	F	hydrolase activity, acting on acid anhydrides, in phosphorus-containing anhydrides	11	817	28362	0.072	0.2	// AT2G47000 // AT5G19470 // AT1G72660 // AT1G30420 // AT3G26690 // AT3G63380 // AT3G28510 // AT3G28580 // AT2G18193 // AT1G43910 // AT1G15520
GO:0016817	0.2	F	hydrolase activity, acting on acid anhydrides	11	826	28362	0.077	0.2	// AT2G47000 // AT5G19470 // AT1G72660 // AT1G30420 // AT3G26690 // AT3G63380 // AT3G28510 // AT3G28580 // AT2G18193 // AT1G43910 // AT1G15520
GO:0016887	0.2	F	ATPase activity	8	530	28362	0.07	0.2	// AT2G47000 // AT2G18193 // AT1G30420 // AT3G63380 // AT3G28510 // AT3G28580 // AT1G43910 // AT1G15520
GO:0016462	0.2	F	pyrophosphatase activity	11	809	28362	0.069	0.2	// AT2G47000 // AT5G19470 // AT1G72660 // AT1G30420 // AT3G26690 // AT3G63380 // AT3G28510 // AT3G28580 // AT2G18193 // AT1G43910 // AT1G15520
GO:0043167	0.2	F	ion binding	39	3821	28362	0.078	0.2	// AT3G63380 // AT4G12310 // AT5G36940 // AT3G09400 // AT4G15248 // AT2G01520 // AT3G28210 // AT1G24580 // AT4G19170 // AT1G22500 // AT2G32300 // AT5G37600 // AT1G14550 // AT4G37370 // AT2G19385 // AT1G02930 // AT4G22880 // AT2G02010 // AT5G19470 // AT5G48000 // AT5G17220 // AT4G05390 // AT2G26400 // AT3G05640 // AT2G01530 // AT3G26830 // AT3G16430 // AT2G37130 // AT1G74870 // AT4G08770 // AT3G26…
GO:0022892	0.22	F	substrate-specific transporter activity	13	1045	28362	0.087	0.22	// AT2G47000 // AT2G41190 // AT4G13420 // AT5G36940 // AT5G60660 // AT3G63380 // AT5G47450 // AT1G12940 // AT5G43370 // AT3G16690 // AT4G19690 // AT3G45700 // AT5G43350
GO:0046872	0.23	F	metal ion binding	37	3673	28362	0.097	0.23	// AT3G63380 // AT4G12310 // AT5G36940 // AT3G09400 // AT4G15248 // AT2G01520 // AT3G28210 // AT1G24580 // AT4G19170 // AT1G22500 // AT2G32300 // AT1G14550 // AT4G37370 // AT2G19385 // AT1G02930 // AT4G22880 // AT5G19470 // AT5G48000 // AT5G37600 // AT4G05390 // AT2G26400 // AT3G05640 // AT2G01530 // AT3G26830 // AT3G16430 // AT2G37130 // AT1G74870 // AT4G08770 // AT3G26690 // AT1G77330 // AT4G04…
GO:0004497	0.25	F	monooxygenase activity	5	305	28362	0.11	0.25	// AT5G48000 // AT4G37370 // AT5G63450 // AT4G12310 // AT3G26830
GO:0016705	0.25	F	oxidoreductase activity, acting on paired donors, with incorporation or reduction of molecular oxygen	6	407	28362	0.12	0.25	// AT4G22880 // AT4G12310 // AT5G48000 // AT5G63450 // AT4G37370 // AT3G26830
GO:0005506	0.25	F	iron ion binding	5	317	28362	0.12	0.25	// AT5G48000 // AT4G37370 // AT5G63450 // AT4G12310 // AT3G26830
GO:0008289	0.25	F	lipid binding	5	317	28362	0.12	0.25	// AT4G12550 // AT2G27550 // AT3G03260 // AT1G62510 // AT2G16005
GO:0015291	0.29	F	secondary active transmembrane transporter activity	5	338	28362	0.14	0.29	// AT1G66760 // AT2G04070 // AT5G43370 // AT5G43350 // AT4G13420
GO:0015075	0.29	F	ion transmembrane transporter activity	8	629	28362	0.14	0.29	// AT3G63380 // AT4G13420 // AT4G19690 // AT1G12940 // AT5G43370 // AT5G47450 // AT3G45700 // AT5G43350
GO:0046914	0.29	F	transition metal ion binding	20	1912	28362	0.15	0.29	// AT3G16430 // AT1G74870 // AT2G01520 // AT4G12310 // AT1G53490 // AT1G22500 // AT2G32300 // AT1G02920 // AT5G48000 // AT5G37600 // AT4G05390 // AT1G24580 // AT4G15248 // AT5G63450 // AT4G37370 // AT2G19385 // AT2G01530 // AT3G28210 // AT1G02930 // AT3G26830
GO:0030234	0.32	F	enzyme regulator activity	5	356	28362	0.17	0.32	// AT1G73330 // AT4G02330 // AT1G64160 // AT1G53840 // AT5G62340
GO:0017111	0.32	F	nucleoside-triphosphatase activity	9	766	28362	0.17	0.32	// AT2G47000 // AT2G18193 // AT1G72660 // AT1G30420 // AT3G63380 // AT3G28510 // AT3G28580 // AT1G43910 // AT1G15520
GO:0008324	0.32	F	cation transmembrane transporter activity	6	464	28362	0.18	0.32	// AT3G63380 // AT4G13420 // AT4G19690 // AT5G43370 // AT5G47450 // AT5G43350
GO:0098772	0.38	F	molecular function regulator	5	390	28362	0.21	0.38	// AT1G73330 // AT4G02330 // AT1G64160 // AT1G53840 // AT5G62340
GO:0016788	0.53	F	hydrolase activity, acting on ester bonds	11	1131	28362	0.31	0.53	// AT4G16820 // AT5G43300 // AT3G05640 // AT1G53840 // AT5G03610 // AT5G24420 // AT1G73480 // AT3G09400 // AT4G02330 // AT4G29270 // AT2G26560
GO:0046983	0.53	F	protein dimerization activity	6	567	28362	0.31	0.53	// AT5G58010 // AT1G77530 // AT4G35160 // AT5G06200 // AT3G47340 // AT5G15290
GO:0043565	0.58	F	sequence-specific DNA binding	8	825	28362	0.36	0.58	// AT5G01380 // AT5G58010 // AT2G38340 // AT1G74650 // AT2G45430 // AT2G38250 // AT5G64810 // AT1G66600
GO:0016757	0.7	F	transferase activity, transferring glycosyl groups	6	654	28362	0.44	0.7	// AT4G25810 // AT4G38390 // AT3G53160 // AT1G70440 // AT5G40390 // AT1G05680
GO:0016740	0.78	F	transferase activity	31	3791	28362	0.51	0.78	// AT3G54150 // AT2G39800 // AT4G35160 // AT1G69920 // AT1G70440 // AT4G35630 // AT4G25810 // AT1G22500 // AT1G77530 // AT1G60190 // AT1G17180 // AT3G28930 // AT1G17170 // AT1G69520 // AT1G02930 // AT4G23280 // AT5G25930 // AT3G53160 // AT1G61590 // AT1G69930 // AT1G17190 // AT5G40390 // AT5G47950 // AT4G38390 // AT4G25160 // AT5G38200 // AT5G17220 // AT1G53490 // AT4G02520 // AT1G02920 // AT1G05…
GO:0005515	0.78	F	protein binding	30	3669	28362	0.51	0.78	// AT3G63380 // AT4G26530 // AT1G77530 // AT4G15248 // AT4G19170 // AT2G16005 // AT5G15290 // AT4G18510 // AT3G05640 // AT4G35160 // AT5G43350 // AT3G16690 // AT2G45430 // AT2G38250 // AT1G15520 // AT5G01380 // AT1G07400 // AT5G58010 // AT2G02010 // AT5G06200 // AT2G18050 // AT5G42800 // AT3G47340 // AT5G64810 // AT3G29575 // AT4G13180 // AT1G53840 // AT4G25160 // AT3G47430 // AT5G37600
GO:0001882	1	F	nucleoside binding	17	2618	28362	0.86	1	// AT5G25930 // AT2G47000 // AT2G18193 // AT2G39800 // AT1G72660 // AT1G30420 // AT3G63380 // AT4G25160 // AT1G61590 // AT3G28510 // AT4G11170 // AT1G16030 // AT3G28580 // AT5G37600 // AT1G43910 // AT3G47340 // AT1G15520
GO:0097367	1	F	carbohydrate derivative binding	20	2696	28362	0.69	1	// AT5G25930 // AT2G47000 // AT2G18193 // AT2G39800 // AT1G72660 // AT1G30420 // AT3G47340 // AT3G63380 // AT4G25160 // AT1G61590 // AT3G28510 // AT4G11170 // AT1G16030 // AT3G28580 // AT5G37600 // AT2G43590 // AT1G43910 // AT4G02520 // AT1G15520 // AT1G02930
GO:0003676	1	F	nucleic acid binding	14	4558	28362	1	1	// AT5G01380 // AT5G58010 // AT3G03260 // AT1G53490 // AT2G38340 // AT1G74650 // AT2G06845 // AT2G45430 // AT2G38250 // AT2G18050 // AT2G19385 // AT5G64810 // AT1G66600 // AT1G18330
GO:1901363	1	F	heterocyclic compound binding	44	7718	28362	1	1	// AT2G47000 // AT1G14540 // AT4G12310 // AT5G36940 // AT1G30420 // AT3G63380 // AT2G39800 // AT1G16030 // AT1G43910 // AT2G18193 // AT1G26380 // AT1G74650 // AT4G11170 // AT2G45430 // AT4G37370 // AT2G19385 // AT1G15520 // AT1G02930 // AT5G01380 // AT5G25930 // AT5G58010 // AT1G72660 // AT3G28580 // AT1G61590 // AT5G48000 // AT5G37600 // AT3G03260 // AT1G14550 // AT2G38250 // AT2G18050 // AT3G47…
GO:0032549	1	F	ribonucleoside binding	17	2617	28362	0.86	1	// AT5G25930 // AT2G47000 // AT2G18193 // AT2G39800 // AT1G72660 // AT1G30420 // AT3G63380 // AT4G25160 // AT1G61590 // AT3G28510 // AT4G11170 // AT1G16030 // AT3G28580 // AT5G37600 // AT1G43910 // AT3G47340 // AT1G15520
GO:0017076	1	F	purine nucleotide binding	17	2633	28362	0.87	1	// AT5G25930 // AT2G47000 // AT2G18193 // AT2G39800 // AT1G72660 // AT1G30420 // AT3G63380 // AT4G25160 // AT1G61590 // AT3G28510 // AT4G11170 // AT1G16030 // AT3G28580 // AT5G37600 // AT1G43910 // AT3G47340 // AT1G15520
GO:0005524	1	F	ATP binding	15	2248	28362	0.82	1	// AT5G25930 // AT2G47000 // AT2G18193 // AT1G30420 // AT3G63380 // AT4G25160 // AT1G61590 // AT3G28510 // AT2G39800 // AT1G16030 // AT3G28580 // AT5G37600 // AT1G43910 // AT3G47340 // AT1G15520
GO:0016301	1	F	kinase activity	5	1436	28362	0.99	1	// AT4G23280 // AT5G25930 // AT2G39800 // AT1G61590 // AT4G25160
GO:0000166	1	F	nucleotide binding	18	3370	28362	0.98	1	// AT5G25930 // AT2G47000 // AT2G18193 // AT2G39800 // AT1G72660 // AT1G30420 // AT3G63380 // AT1G26380 // AT1G61590 // AT3G28510 // AT4G11170 // AT4G25160 // AT1G16030 // AT3G28580 // AT5G37600 // AT1G43910 // AT3G47340 // AT1G15520
GO:0097159	1	F	organic cyclic compound binding	45	7737	28362	1	1	// AT2G47000 // AT1G14540 // AT4G12310 // AT5G36940 // AT1G30420 // AT3G63380 // AT2G39800 // AT1G16030 // AT1G43910 // AT2G16005 // AT2G18193 // AT1G26380 // AT1G74650 // AT4G11170 // AT2G45430 // AT4G37370 // AT2G19385 // AT1G15520 // AT1G02930 // AT5G01380 // AT5G25930 // AT5G58010 // AT1G72660 // AT3G28580 // AT1G61590 // AT5G48000 // AT5G37600 // AT3G03260 // AT1G14550 // AT2G38250 // AT2G18…
GO:0032555	1	F	purine ribonucleotide binding	17	2631	28362	0.87	1	// AT5G25930 // AT2G47000 // AT2G18193 // AT2G39800 // AT1G72660 // AT1G30420 // AT3G63380 // AT4G25160 // AT1G61590 // AT3G28510 // AT4G11170 // AT1G16030 // AT3G28580 // AT5G37600 // AT1G43910 // AT3G47340 // AT1G15520
GO:0032553	1	F	ribonucleotide binding	17	2664	28362	0.88	1	// AT5G25930 // AT2G47000 // AT2G18193 // AT2G39800 // AT1G72660 // AT1G30420 // AT3G63380 // AT4G25160 // AT1G61590 // AT3G28510 // AT4G11170 // AT1G16030 // AT3G28580 // AT5G37600 // AT1G43910 // AT3G47340 // AT1G15520
GO:0035639	1	F	purine ribonucleoside triphosphate binding	16	2515	28362	0.87	1	// AT5G25930 // AT2G47000 // AT2G18193 // AT1G72660 // AT1G30420 // AT3G63380 // AT4G25160 // AT1G61590 // AT3G28510 // AT2G39800 // AT1G16030 // AT3G28580 // AT5G37600 // AT1G43910 // AT3G47340 // AT1G15520
GO:0008270	1	F	zinc ion binding	7	1297	28362	0.9	1	// AT1G74870 // AT1G24580 // AT1G22500 // AT4G15248 // AT2G19385 // AT3G28210 // AT1G53490
GO:0030554	1	F	adenyl nucleotide binding	16	2366	28362	0.81	1	// AT5G25930 // AT2G47000 // AT2G18193 // AT2G39800 // AT1G30420 // AT3G63380 // AT4G25160 // AT1G61590 // AT3G28510 // AT4G11170 // AT1G16030 // AT3G28580 // AT5G37600 // AT1G43910 // AT3G47340 // AT1G15520
GO:0001071	1	F	nucleic acid binding transcription factor activity	10	1730	28362	0.9	1	// AT5G01380 // AT5G58010 // AT3G03260 // AT2G38340 // AT1G74650 // AT2G45430 // AT2G38250 // AT5G64810 // AT1G66600 // AT1G18330
GO:0016772	1	F	transferase activity, transferring phosphorus-containing groups	5	1657	28362	1	1	// AT4G23280 // AT5G25930 // AT2G39800 // AT1G61590 // AT4G25160
GO:0005488	1	F	binding	89	12081	28362	0.9	1	// AT5G36940 // AT1G30420 // AT4G18510 // AT1G26380 // AT1G14550 // AT3G16690 // AT2G45430 // AT2G19385 // AT5G01380 // AT5G58010 // AT1G72660 // AT3G28580 // AT2G02010 // AT5G42800 // AT4G08770 // AT3G26690 // AT2G06845 // AT4G12310 // AT5G25930 // AT4G26530 // AT3G09400 // AT2G39800 // AT2G01520 // AT2G32300 // AT5G15290 // AT2G27550 // AT3G05640 // AT4G35160 // AT4G11170 // AT1G17170 // AT4G37…
GO:0003677	1	F	DNA binding	12	2417	28362	0.98	1	// AT5G01380 // AT5G58010 // AT3G03260 // AT2G38340 // AT1G74650 // AT2G45430 // AT2G38250 // AT2G18050 // AT1G53490 // AT5G64810 // AT1G66600 // AT1G18330
GO:1901265	1	F	nucleoside phosphate binding	18	3370	28362	0.98	1	// AT5G25930 // AT2G47000 // AT2G18193 // AT2G39800 // AT1G72660 // AT1G30420 // AT3G63380 // AT1G26380 // AT1G61590 // AT3G28510 // AT4G11170 // AT4G25160 // AT1G16030 // AT3G28580 // AT5G37600 // AT1G43910 // AT3G47340 // AT1G15520
GO:0036094	1	F	small molecule binding	20	3434	28362	0.96	1	// AT4G22880 // AT2G47000 // AT2G18193 // AT2G39800 // AT1G72660 // AT5G25930 // AT1G30420 // AT1G77330 // AT3G63380 // AT1G26380 // AT1G61590 // AT3G28510 // AT4G11170 // AT4G25160 // AT1G16030 // AT3G28580 // AT5G37600 // AT1G43910 // AT3G47340 // AT1G15520
GO:0001883	1	F	purine nucleoside binding	17	2612	28362	0.86	1	// AT5G25930 // AT2G47000 // AT2G18193 // AT2G39800 // AT1G72660 // AT1G30420 // AT3G63380 // AT4G25160 // AT1G61590 // AT3G28510 // AT4G11170 // AT1G16030 // AT3G28580 // AT5G37600 // AT1G43910 // AT3G47340 // AT1G15520
GO:0032559	1	F	adenyl ribonucleotide binding	16	2364	28362	0.81	1	// AT5G25930 // AT2G47000 // AT2G18193 // AT2G39800 // AT1G30420 // AT3G63380 // AT4G25160 // AT1G61590 // AT3G28510 // AT4G11170 // AT1G16030 // AT3G28580 // AT5G37600 // AT1G43910 // AT3G47340 // AT1G15520
GO:0003700	1	F	transcription factor activity, sequence-specific DNA binding	10	1729	28362	0.9	1	// AT5G01380 // AT5G58010 // AT3G03260 // AT2G38340 // AT1G74650 // AT2G45430 // AT2G38250 // AT5G64810 // AT1G66600 // AT1G18330
GO:0032550	1	F	purine ribonucleoside binding	17	2612	28362	0.86	1	// AT5G25930 // AT2G47000 // AT2G18193 // AT2G39800 // AT1G72660 // AT1G30420 // AT3G63380 // AT4G25160 // AT1G61590 // AT3G28510 // AT4G11170 // AT1G16030 // AT3G28580 // AT5G37600 // AT1G43910 // AT3G47340 // AT1G15520
GO:0005576	0.0064	C	extracellular region	43	2954	28362	0.00013	0.0064	// AT4G12545 // AT5G26260 // AT1G72260 // AT3G13650 // AT1G73330 // AT3G09405 // AT3G16660 // AT4G02330 // AT4G11320 // AT4G11210 // AT4G18510 // AT4G25810 // AT4G07820 // AT1G22500 // AT1G23760 // AT1G26380 // AT1G14550 // AT2G05540 // AT4G12550 // AT4G37370 // AT5G03610 // AT4G23280 // AT1G32940 // AT3G59930 // AT1G64160 // AT1G15415 // AT4G37030 // AT2G20870 // AT3G16450 // AT3G16670 // AT2G15…
GO:0005829	0.023	C	cytosol	29	1993	28362	0.0018	0.023	// AT3G54150 // AT4G26530 // AT1G77530 // AT1G16030 // AT2G01520 // AT1G20440 // AT4G35160 // AT3G28930 // AT1G17170 // AT1G02930 // AT3G02480 // AT3G41979 // AT5G38900 // AT1G15415 // AT2G02010 // AT5G24420 // AT5G06760 // AT5G37600 // AT1G69930 // AT1G17190 // AT2G37130 // AT5G66400 // AT4G04840 // AT1G60730 // AT4G22530 // AT5G17220 // AT4G02520 // AT1G02920 // AT1G17180
GO:0030312	0.023	C	external encapsulating structure	14	706	28362	0.0022	0.023	// AT4G25810 // AT5G06200 // AT4G16260 // AT1G32940 // AT1G23760 // AT2G20870 // AT1G53840 // AT2G40610 // AT1G16030 // AT1G69530 // AT5G37600 // AT4G02330 // AT1G02930 // AT5G15290
GO:0071944	0.023	C	cell periphery	53	4309	28362	0.0012	0.023	// AT5G22140 // AT2G47000 // AT5G06200 // AT5G25930 // AT4G28040 // AT3G63380 // AT5G47450 // AT1G16030 // AT4G02330 // AT4G40090 // AT1G43910 // AT2G32300 // AT5G64790 // AT5G15290 // AT1G66760 // AT5G28646 // AT4G19690 // AT4G25810 // AT1G23760 // AT1G26380 // AT1G12940 // AT3G06390 // AT3G16690 // AT2G20520 // AT3G05640 // AT1G15520 // AT1G02930 // AT4G23280 // AT5G44005 // AT2G41190 // AT4G13…
GO:0005618	0.023	C	cell wall	14	706	28362	0.0022	0.023	// AT4G25810 // AT5G06200 // AT4G16260 // AT1G32940 // AT1G23760 // AT2G20870 // AT1G53840 // AT2G40610 // AT1G16030 // AT1G69530 // AT5G37600 // AT4G02330 // AT1G02930 // AT5G15290
GO:0031226	0.026	C	intrinsic component of plasma membrane	8	292	28362	0.0031	0.026	// AT3G63380 // AT5G60660 // AT5G47450 // AT2G32300 // AT5G43370 // AT3G16690 // AT5G19230 // AT5G43350
GO:0005887	0.033	C	integral component of plasma membrane	6	184	28362	0.0045	0.033	// AT3G63380 // AT5G60660 // AT5G47450 // AT5G43370 // AT3G16690 // AT5G43350
GO:0048046	0.041	C	apoplast	10	486	28362	0.0072	0.041	// AT4G18510 // AT4G25810 // AT4G16260 // AT1G32940 // AT1G15415 // AT1G23760 // AT3G13650 // AT1G64160 // AT4G11210 // AT4G02520
GO:0005886	0.041	C	plasma membrane	44	3735	28362	0.0071	0.041	// AT5G22140 // AT2G47000 // AT5G06200 // AT5G25930 // AT4G28040 // AT3G63380 // AT5G47450 // AT1G16030 // AT4G40090 // AT1G43910 // AT2G32300 // AT5G64790 // AT5G15290 // AT1G66760 // AT4G19690 // AT3G06390 // AT1G26380 // AT1G12940 // AT3G16690 // AT4G37370 // AT2G20520 // AT3G05640 // AT1G15520 // AT4G23280 // AT5G44005 // AT2G41190 // AT4G13420 // AT3G28580 // AT5G60660 // AT5G22300 // AT2G20…
GO:0000325	0.046	C	plant-type vacuole	5	152	28362	0.009	0.046	// AT5G17220 // AT1G30420 // AT3G16690 // AT1G62660 // AT5G47450
GO:0030054	0.1	C	cell junction	13	901	28362	0.034	0.1	// AT3G57520 // AT2G47000 // AT5G22140 // AT1G53840 // AT5G26260 // AT5G60660 // AT1G58270 // AT5G26280 // AT3G16450 // AT5G37600 // AT1G43910 // AT4G02520 // AT1G02930
GO:0031225	0.1	C	anchored component of membrane	6	280	28362	0.029	0.1	// AT5G64790 // AT2G20520 // AT5G19230 // AT4G40090 // AT2G32300 // AT5G53250
GO:0055044	0.1	C	symplast	13	899	28362	0.034	0.1	// AT3G57520 // AT2G47000 // AT5G22140 // AT1G53840 // AT5G26260 // AT5G60660 // AT1G58270 // AT5G26280 // AT3G16450 // AT5G37600 // AT1G43910 // AT4G02520 // AT1G02930
GO:0009506	0.1	C	plasmodesma	13	899	28362	0.034	0.1	// AT3G57520 // AT2G47000 // AT5G22140 // AT1G53840 // AT5G26260 // AT5G60660 // AT1G58270 // AT5G26280 // AT3G16450 // AT5G37600 // AT1G43910 // AT4G02520 // AT1G02930
GO:0005911	0.1	C	cell-cell junction	13	901	28362	0.034	0.1	// AT3G57520 // AT2G47000 // AT5G22140 // AT1G53840 // AT5G26260 // AT5G60660 // AT1G58270 // AT5G26280 // AT3G16450 // AT5G37600 // AT1G43910 // AT4G02520 // AT1G02930
GO:0044459	0.1	C	plasma membrane part	8	428	28362	0.025	0.1	// AT3G63380 // AT5G60660 // AT5G47450 // AT2G32300 // AT5G43370 // AT3G16690 // AT5G19230 // AT5G43350
GO:0005783	0.1	C	endoplasmic reticulum	13	895	28362	0.033	0.1	// AT2G18193 // AT5G36940 // AT3G28580 // AT1G26380 // AT5G48000 // AT3G28510 // AT5G42600 // AT1G21520 // AT4G37370 // AT5G42800 // AT1G43910 // AT4G02520 // AT3G26830
GO:0005773	0.25	C	vacuole	16	1359	28362	0.09	0.25	// AT4G08770 // AT1G62660 // AT4G16260 // AT2G41190 // AT1G53840 // AT1G30420 // AT5G47450 // AT3G16690 // AT4G19690 // AT5G17220 // AT3G28220 // AT4G11320 // AT4G02520 // AT1G02920 // AT1G02930 // AT2G38210
GO:0044437	0.37	C	vacuolar part	9	725	28362	0.14	0.37	// AT1G62660 // AT4G16260 // AT2G41190 // AT1G53840 // AT1G30420 // AT5G47450 // AT3G16690 // AT2G38210 // AT5G17220
GO:0016020	0.37	C	membrane	77	8532	28362	0.15	0.37	// AT5G22140 // AT2G47000 // AT5G06200 // AT4G12310 // AT5G25930 // AT5G36940 // AT1G30420 // AT4G28040 // AT3G63380 // AT5G47450 // AT3G01345 // AT2G32300 // AT3G05890 // AT2G39800 // AT1G58270 // AT1G16030 // AT1G20440 // AT3G25760 // AT4G40090 // AT1G43910 // AT2G26560 // AT3G45700 // AT5G64790 // AT5G15290 // AT1G66760 // AT4G19690 // AT3G05640 // AT2G40610 // AT1G53610 // AT3G28510 // AT1G26…
GO:0005737	0.37	C	cytoplasm	117	13406	28362	0.15	0.37	// AT5G36940 // AT1G30420 // AT5G47450 // AT1G60750 // AT4G25810 // AT1G26380 // AT1G53480 // AT3G16690 // AT2G38210 // AT1G69520 // AT4G16820 // AT5G44005 // AT3G41979 // AT1G72660 // AT3G28580 // AT2G02010 // AT5G24420 // AT4G25200 // AT5G43370 // AT5G42600 // AT5G42800 // AT4G08770 // AT3G26690 // AT2G21640 // AT4G38390 // AT1G53840 // AT5G26280 // AT5G38200 // AT1G69880 // AT3G57520 // AT1G69…
GO:0031224	0.39	C	intrinsic component of membrane	51	5540	28362	0.18	0.39	// AT2G47000 // AT5G06200 // AT4G12310 // AT5G36940 // AT1G30420 // AT4G28040 // AT3G63380 // AT5G47450 // AT3G01345 // AT3G05890 // AT1G58270 // AT4G40090 // AT1G43910 // AT2G32300 // AT5G64790 // AT5G15290 // AT1G66760 // AT4G19690 // AT3G06390 // AT1G53610 // AT1G22500 // AT5G43350 // AT1G12940 // AT3G16690 // AT4G37370 // AT2G20520 // AT2G18193 // AT1G15520 // AT5G25930 // AT4G13390 // AT2G41…
GO:0044444	0.39	C	cytoplasmic part	96	10923	28362	0.18	0.39	// AT5G36940 // AT1G30420 // AT5G47450 // AT4G25810 // AT1G26380 // AT1G53480 // AT3G16690 // AT2G38210 // AT1G69520 // AT4G16820 // AT5G44005 // AT3G41979 // AT3G28580 // AT2G02010 // AT5G24420 // AT4G25200 // AT5G42600 // AT5G42800 // AT4G08770 // AT3G26690 // AT2G21640 // AT4G38390 // AT1G53840 // AT5G26280 // AT5G38200 // AT4G26530 // AT4G28040 // AT3G01345 // AT2G39800 // AT1G17180 // AT2G01…
GO:0005774	0.5	C	vacuolar membrane	8	720	28362	0.23	0.5	// AT4G16260 // AT2G41190 // AT1G53840 // AT1G30420 // AT5G47450 // AT3G16690 // AT2G38210 // AT5G17220
GO:0044425	0.59	C	membrane part	52	5962	28362	0.3	0.59	// AT2G47000 // AT5G06200 // AT4G12310 // AT5G36940 // AT1G30420 // AT4G28040 // AT3G63380 // AT5G47450 // AT3G01345 // AT2G32300 // AT3G05890 // AT1G58270 // AT4G40090 // AT1G43910 // AT3G45700 // AT5G64790 // AT5G15290 // AT1G66760 // AT4G19690 // AT3G06390 // AT1G53610 // AT1G22500 // AT5G43350 // AT1G12940 // AT3G16690 // AT4G37370 // AT2G20520 // AT2G18193 // AT1G15520 // AT5G25930 // AT4G13…
GO:0012505	0.59	C	endomembrane system	20	2143	28362	0.29	0.59	// AT5G22140 // AT4G19690 // AT4G25810 // AT5G36940 // AT3G28580 // AT1G74870 // AT4G38390 // AT1G26380 // AT5G48000 // AT1G53840 // AT3G28510 // AT5G42600 // AT5G38200 // AT1G21520 // AT4G37370 // AT5G42800 // AT1G43910 // AT4G02520 // AT2G18193 // AT3G26830
GO:0016021	0.62	C	integral component of membrane	46	5324	28362	0.34	0.62	// AT2G47000 // AT5G06200 // AT4G12310 // AT5G36940 // AT1G30420 // AT4G28040 // AT3G63380 // AT5G47450 // AT3G01345 // AT3G05890 // AT1G58270 // AT1G66760 // AT1G43910 // AT3G47430 // AT5G64790 // AT5G15290 // AT4G37030 // AT3G06390 // AT1G53610 // AT1G22500 // AT1G73480 // AT1G12940 // AT3G16690 // AT4G37370 // AT2G04070 // AT2G18193 // AT1G15520 // AT5G25930 // AT4G13390 // AT2G41190 // AT4G13…
GO:0098805	0.62	C	whole membrane	9	925	28362	0.34	0.62	// AT4G16260 // AT2G41190 // AT1G53840 // AT1G30420 // AT5G47450 // AT3G16690 // AT2G38210 // AT5G17220 // AT3G47430
GO:0043228	1	C	non-membrane-bounded organelle	7	1543	28362	0.97	1	// AT3G41979 // AT1G64500 // AT2G38250 // AT5G37600 // AT2G18050 // AT5G28646 // AT1G53490
GO:0009532	1	C	plastid stroma	5	774	28362	0.75	1	// AT4G19170 // AT4G35630 // AT3G14440 // AT4G02520 // AT3G54640
GO:0005794	1	C	Golgi apparatus	8	1182	28362	0.75	1	// AT5G22140 // AT1G74870 // AT4G25810 // AT1G53840 // AT4G19690 // AT5G38200 // AT1G43910 // AT4G38390
GO:0009507	1	C	chloroplast	28	4148	28362	0.87	1	// AT4G23280 // AT3G25830 // AT4G26530 // AT4G28040 // AT1G59950 // AT3G54640 // AT2G39800 // AT1G16030 // AT4G19170 // AT2G26560 // AT2G16005 // AT4G35630 // AT4G29270 // AT4G16820 // AT3G25820 // AT5G19470 // AT5G24420 // AT5G48000 // AT4G05390 // AT3G14440 // AT3G28220 // AT5G40390 // AT5G26260 // AT1G73480 // AT5G26280 // AT3G25760 // AT5G63450 // AT4G02520
GO:0009570	1	C	chloroplast stroma	5	740	28362	0.72	1	// AT4G19170 // AT4G35630 // AT3G14440 // AT4G02520 // AT3G54640
GO:0044434	1	C	chloroplast part	7	1419	28362	0.94	1	// AT4G35630 // AT3G54640 // AT3G14440 // AT3G28220 // AT3G25760 // AT4G19170 // AT4G02520
GO:0043231	1	C	intracellular membrane-bounded organelle	126	18205	28362	1	1	// AT5G36940 // AT1G30420 // AT5G47450 // AT4G25810 // AT1G26380 // AT1G53480 // AT5G24640 // AT3G16690 // AT2G45430 // AT5G55150 // AT1G69520 // AT2G19385 // AT4G16820 // AT5G44005 // AT5G58010 // AT3G28580 // AT2G02010 // AT5G24420 // AT4G25200 // AT1G14960 // AT5G42600 // AT5G42800 // AT4G08770 // AT3G26690 // AT2G21640 // AT4G38390 // AT5G26280 // AT5G38200 // AT1G70880 // AT1G16030 // AT4G26…
GO:0044424	1	C	intracellular part	156	20693	28362	0.96	1	// AT4G23280 // AT5G36940 // AT1G30420 // AT5G47450 // AT4G25810 // AT1G26380 // AT1G60190 // AT5G24640 // AT3G16690 // AT2G45430 // AT5G55150 // AT1G69520 // AT2G19385 // AT4G16820 // AT5G44005 // AT5G58010 // AT3G41979 // AT1G72660 // AT3G28580 // AT2G02010 // AT5G24420 // AT4G25200 // AT1G14960 // AT5G43370 // AT5G42600 // AT5G42800 // AT4G08770 // AT3G26690 // AT2G21640 // AT4G38390 // AT1G53…
GO:0044422	1	C	organelle part	26	4894	28362	1	1	// AT5G36940 // AT1G30420 // AT3G54640 // AT4G19690 // AT4G19170 // AT3G47430 // AT4G35630 // AT3G16690 // AT2G38210 // AT2G38250 // AT3G41979 // AT2G41190 // AT1G64500 // AT3G14440 // AT3G28220 // AT5G47450 // AT2G18050 // AT5G42800 // AT1G62660 // AT4G16260 // AT1G53840 // AT1G32350 // AT3G25760 // AT5G17220 // AT5G28646 // AT4G02520
GO:0044464	1	C	cell part	180	22662	28362	0.76	1	// AT4G23280 // AT5G36940 // AT1G30420 // AT5G47450 // AT4G40090 // AT4G25810 // AT1G26380 // AT1G60190 // AT5G24640 // AT3G16690 // AT2G45430 // AT5G55150 // AT1G69520 // AT2G19385 // AT4G16820 // AT5G44005 // AT5G58010 // AT3G41979 // AT1G72660 // AT1G32940 // AT3G28580 // AT5G60660 // AT5G24420 // AT4G25200 // AT2G20870 // AT1G14960 // AT5G43370 // AT5G42600 // AT5G42800 // AT2G04070 // AT4G08…
GO:0043232	1	C	intracellular non-membrane-bounded organelle	7	1543	28362	0.97	1	// AT3G41979 // AT1G64500 // AT2G38250 // AT5G37600 // AT2G18050 // AT5G28646 // AT1G53490
GO:0043229	1	C	intracellular organelle	128	18517	28362	1	1	// AT5G36940 // AT1G30420 // AT5G47450 // AT4G25810 // AT1G26380 // AT1G53480 // AT5G24640 // AT3G16690 // AT2G45430 // AT5G55150 // AT1G69520 // AT2G19385 // AT4G16820 // AT5G44005 // AT5G58010 // AT3G41979 // AT3G28580 // AT2G02010 // AT5G24420 // AT4G25200 // AT1G14960 // AT5G42600 // AT5G42800 // AT4G08770 // AT3G26690 // AT2G21640 // AT4G38390 // AT5G26280 // AT5G38200 // AT1G70880 // AT1G16…
GO:0005622	1	C	intracellular	156	20721	28362	0.97	1	// AT4G23280 // AT5G36940 // AT1G30420 // AT5G47450 // AT4G25810 // AT1G26380 // AT1G60190 // AT5G24640 // AT3G16690 // AT2G45430 // AT5G55150 // AT1G69520 // AT2G19385 // AT4G16820 // AT5G44005 // AT5G58010 // AT3G41979 // AT1G72660 // AT3G28580 // AT2G02010 // AT5G24420 // AT4G25200 // AT1G14960 // AT5G43370 // AT5G42600 // AT5G42800 // AT4G08770 // AT3G26690 // AT2G21640 // AT4G38390 // AT1G53…
GO:0043227	1	C	membrane-bounded organelle	126	18217	28362	1	1	// AT5G36940 // AT1G30420 // AT5G47450 // AT4G25810 // AT1G26380 // AT1G53480 // AT5G24640 // AT3G16690 // AT2G45430 // AT5G55150 // AT1G69520 // AT2G19385 // AT4G16820 // AT5G44005 // AT5G58010 // AT3G28580 // AT2G02010 // AT5G24420 // AT4G25200 // AT1G14960 // AT5G42600 // AT5G42800 // AT4G08770 // AT3G26690 // AT2G21640 // AT4G38390 // AT5G26280 // AT5G38200 // AT1G70880 // AT1G16030 // AT4G26…
GO:0044435	1	C	plastid part	7	1455	28362	0.95	1	// AT4G35630 // AT3G54640 // AT3G14440 // AT3G28220 // AT3G25760 // AT4G19170 // AT4G02520
GO:0031090	1	C	organelle membrane	12	1760	28362	0.77	1	// AT1G53840 // AT4G16260 // AT2G41190 // AT5G36940 // AT1G30420 // AT5G47450 // AT1G32350 // AT3G16690 // AT2G38210 // AT5G17220 // AT5G42800 // AT3G47430
GO:0005739	1	C	mitochondrion	17	3687	28362	1	1	// AT5G44005 // AT2G39800 // AT2G41380 // AT5G36940 // AT5G51440 // AT3G26690 // AT2G21640 // AT4G25200 // AT3G01345 // AT1G53480 // AT1G32350 // AT4G11170 // AT3G19615 // AT1G69520 // AT4G12735 // AT1G02930 // AT5G15290
GO:0005623	1	C	cell	180	22664	28362	0.76	1	// AT4G23280 // AT5G36940 // AT1G30420 // AT5G47450 // AT4G40090 // AT4G25810 // AT1G26380 // AT1G60190 // AT5G24640 // AT3G16690 // AT2G45430 // AT5G55150 // AT1G69520 // AT2G19385 // AT4G16820 // AT5G44005 // AT5G58010 // AT3G41979 // AT1G72660 // AT1G32940 // AT3G28580 // AT5G60660 // AT5G24420 // AT4G25200 // AT2G20870 // AT1G14960 // AT5G43370 // AT5G42600 // AT5G42800 // AT2G04070 // AT4G08…
GO:0098588	1	C	bounding membrane of organelle	9	1213	28362	0.65	1	// AT4G16260 // AT2G41190 // AT1G53840 // AT1G30420 // AT5G47450 // AT3G16690 // AT2G38210 // AT5G17220 // AT3G47430
GO:0005634	1	C	nucleus	56	9924	28362	1	1	// AT3G54150 // AT2G47000 // AT2G38340 // AT3G16450 // AT1G53490 // AT5G36940 // AT3G09400 // AT1G77530 // AT1G69920 // AT4G15248 // AT2G01520 // AT3G28210 // AT1G70440 // AT2G27550 // AT1G24580 // AT4G37700 // AT4G35160 // AT1G60190 // AT5G24640 // AT1G74650 // AT5G55150 // AT2G45430 // AT3G06390 // AT2G19385 // AT5G01380 // AT5G58010 // AT2G02010 // AT3G28930 // AT1G15415 // AT1G20440 // AT1G64…
GO:0009536	1	C	plastid	28	4213	28362	0.89	1	// AT4G23280 // AT3G25830 // AT4G26530 // AT4G28040 // AT1G59950 // AT3G54640 // AT2G39800 // AT1G16030 // AT4G19170 // AT2G26560 // AT2G16005 // AT4G35630 // AT4G29270 // AT4G16820 // AT3G25820 // AT5G19470 // AT5G24420 // AT5G48000 // AT4G05390 // AT3G14440 // AT3G28220 // AT5G40390 // AT5G26260 // AT1G73480 // AT5G26280 // AT3G25760 // AT5G63450 // AT4G02520
GO:0043226	1	C	organelle	128	18527	28362	1	1	// AT5G36940 // AT1G30420 // AT5G47450 // AT4G25810 // AT1G26380 // AT1G53480 // AT5G24640 // AT3G16690 // AT2G45430 // AT5G55150 // AT1G69520 // AT2G19385 // AT4G16820 // AT5G44005 // AT5G58010 // AT3G41979 // AT3G28580 // AT2G02010 // AT5G24420 // AT4G25200 // AT1G14960 // AT5G42600 // AT5G42800 // AT4G08770 // AT3G26690 // AT2G21640 // AT4G38390 // AT5G26280 // AT5G38200 // AT1G70880 // AT1G16…
GO:0044446	1	C	intracellular organelle part	26	4882	28362	0.99	1	// AT5G36940 // AT1G30420 // AT3G54640 // AT4G19690 // AT4G19170 // AT3G47430 // AT4G35630 // AT3G16690 // AT2G38210 // AT2G38250 // AT3G41979 // AT2G41190 // AT1G64500 // AT3G14440 // AT3G28220 // AT5G47450 // AT2G18050 // AT5G42800 // AT1G62660 // AT4G16260 // AT1G53840 // AT1G32350 // AT3G25760 // AT5G17220 // AT5G28646 // AT4G02520

## Sheet: Go enrichment of "100" MA only 
GO_acc	FDR	term_type	Term	queryitem	bgitem	bgtotal	pvalue	FDR	entries
GO:0009404	1.9e-11	P	toxin metabolic process	10	60	28362	2.7e-13	1.9e-11	// AT2G29470 // AT5G17220 // AT1G69930 // AT1G17180 // AT1G69920 // AT1G17170 // AT4G02520 // AT1G02920 // AT1G02930 // AT3G26830
GO:0042221	1.9e-11	P	response to chemical	41	2853	28362	2.7e-13	1.9e-11	// AT2G47000 // AT3G54640 // AT1G17180 // AT1G69920 // AT1G72260 // AT4G02330 // AT1G43910 // AT2G26560 // AT3G28210 // AT4G35630 // AT2G41380 // AT2G29470 // AT1G26380 // AT1G74650 // AT1G14550 // AT1G15520 // AT1G17170 // AT2G04070 // AT5G15120 // AT1G02930 // AT5G39890 // AT4G23280 // AT4G22880 // AT3G28580 // AT4G25200 // AT5G22300 // AT5G36970 // AT1G69930 // AT4G11170 // AT5G64810 // AT1G66…
GO:0090487	4.3e-11	P	secondary metabolite catabolic process	9	46	28362	1.2e-12	4.3e-11	// AT2G29470 // AT5G17220 // AT1G17180 // AT1G69920 // AT1G17170 // AT4G02520 // AT1G02920 // AT1G02930 // AT1G69930
GO:0009407	4.3e-11	P	toxin catabolic process	9	46	28362	1.2e-12	4.3e-11	// AT2G29470 // AT5G17220 // AT1G17180 // AT1G69920 // AT1G17170 // AT4G02520 // AT1G02920 // AT1G02930 // AT1G69930
GO:0050896	3.1e-10	P	response to stimulus	59	6250	28362	1.1e-11	3.1e-10	// AT2G47000 // AT1G16030 // AT4G22880 // AT3G54640 // AT3G13650 // AT1G17180 // AT1G69920 // AT1G72260 // AT4G02330 // AT1G43910 // AT2G26560 // AT3G28210 // AT2G16060 // AT4G35630 // AT2G41380 // AT5G44430 // AT2G29470 // AT5G44420 // AT1G26380 // AT1G80130 // AT1G74650 // AT1G14550 // AT3G28930 // AT1G15520 // AT1G17170 // AT4G37370 // AT2G04070 // AT5G15120 // AT1G02930 // AT5G39890 // AT4G23…
GO:0006950	1.1e-09	P	response to stress	42	3506	28362	4.6e-11	1.1e-09	// AT4G22880 // AT3G54640 // AT3G13650 // AT1G05680 // AT1G16030 // AT1G72260 // AT4G02330 // AT1G43910 // AT2G26560 // AT2G16060 // AT5G44430 // AT1G26380 // AT1G80130 // AT4G11170 // AT1G15520 // AT5G44420 // AT4G37370 // AT5G15120 // AT1G02930 // AT5G39890 // AT4G23280 // AT1G07400 // AT5G38900 // AT2G26010 // AT3G28580 // AT1G64160 // AT4G25200 // AT5G36970 // AT1G14550 // AT5G64810 // AT3G26…
GO:0044710	1.2e-08	P	single-organism metabolic process	43	3970	28362	6e-10	1.2e-08	// AT5G22140 // AT3G21500 // AT1G59950 // AT3G54640 // AT3G13650 // AT1G17180 // AT1G69920 // AT1G64160 // AT3G60120 // AT2G26560 // AT4G35630 // AT2G29470 // AT1G26380 // AT1G12940 // AT1G14550 // AT1G17170 // AT4G37370 // AT5G15120 // AT1G02930 // AT5G39890 // AT4G16820 // AT4G22880 // AT2G02010 // AT5G03610 // AT5G22300 // AT5G37600 // AT4G05390 // AT2G26400 // AT1G69930 // AT5G42800 // AT3G26…
GO:0009636	1.4e-08	P	response to toxic substance	9	102	28362	8e-10	1.4e-08	// AT2G29470 // AT5G22300 // AT5G17220 // AT1G17180 // AT1G69920 // AT1G17170 // AT1G02920 // AT1G02930 // AT1G69930
GO:0001666	2.6e-07	P	response to hypoxia	7	64	28362	1.7e-08	2.6e-07	// AT1G26380 // AT1G14550 // AT1G14540 // AT2G26560 // AT5G15120 // AT2G16060 // AT5G39890
GO:0019748	2.8e-07	P	secondary metabolic process	14	492	28362	2e-08	2.8e-07	// AT4G22880 // AT2G29470 // AT3G13650 // AT5G17220 // AT1G69930 // AT1G69920 // AT1G64160 // AT1G17170 // AT4G37370 // AT3G26830 // AT4G02520 // AT1G02920 // AT1G02930 // AT1G17180
GO:0036293	3.7e-07	P	response to decreased oxygen levels	7	70	28362	2.9e-08	3.7e-07	// AT1G26380 // AT1G14550 // AT1G14540 // AT2G26560 // AT5G15120 // AT2G16060 // AT5G39890
GO:0070482	3.8e-07	P	response to oxygen levels	7	71	28362	3.2e-08	3.8e-07	// AT1G26380 // AT1G14550 // AT1G14540 // AT2G26560 // AT5G15120 // AT2G16060 // AT5G39890
GO:0006979	6.6e-07	P	response to oxidative stress	13	453	28362	6.1e-08	6.6e-07	// AT1G07400 // AT4G08770 // AT3G28580 // AT2G21640 // AT1G15520 // AT1G80130 // AT4G11170 // AT1G14540 // AT1G14550 // AT1G21520 // AT1G69880 // AT1G02930 // AT1G05680
GO:0043207	1.1e-06	P	response to external biotic stimulus	20	1212	28362	1.2e-07	1.1e-06	// AT4G23280 // AT5G44420 // AT4G16260 // AT5G38900 // AT2G26010 // AT2G26560 // AT3G53160 // AT3G54640 // AT1G15520 // AT5G36970 // AT5G64810 // AT3G28930 // AT5G44430 // AT1G16030 // AT4G37370 // AT4G02330 // AT4G02520 // AT1G02920 // AT1G02930 // AT3G26830
GO:0051707	1.1e-06	P	response to other organism	20	1210	28362	1.2e-07	1.1e-06	// AT4G23280 // AT5G44420 // AT4G16260 // AT5G38900 // AT2G26010 // AT2G26560 // AT3G53160 // AT3G54640 // AT1G15520 // AT5G36970 // AT5G64810 // AT3G28930 // AT5G44430 // AT1G16030 // AT4G37370 // AT4G02330 // AT4G02520 // AT1G02920 // AT1G02930 // AT3G26830
GO:0009605	1.1e-06	P	response to external stimulus	23	1582	28362	1.1e-07	1.1e-06	// AT2G47000 // AT3G54640 // AT1G05680 // AT1G16030 // AT4G02330 // AT1G43910 // AT2G26560 // AT5G44430 // AT3G28930 // AT4G37370 // AT1G15520 // AT1G02930 // AT4G23280 // AT5G38900 // AT2G26010 // AT5G36970 // AT3G53160 // AT5G64810 // AT3G26830 // AT4G16260 // AT5G44420 // AT4G02520 // AT1G02920
GO:0009607	1.7e-06	P	response to biotic stimulus	20	1253	28362	2.1e-07	1.7e-06	// AT4G23280 // AT5G44420 // AT4G16260 // AT5G38900 // AT2G26010 // AT2G26560 // AT3G53160 // AT3G54640 // AT1G15520 // AT5G36970 // AT5G64810 // AT3G28930 // AT5G44430 // AT1G16030 // AT4G37370 // AT4G02330 // AT4G02520 // AT1G02920 // AT1G02930 // AT3G26830
GO:0044712	8e-06	P	single-organism catabolic process	13	585	28362	1e-06	8e-06	// AT4G16820 // AT2G29470 // AT2G26560 // AT3G26690 // AT5G03610 // AT5G17220 // AT1G17180 // AT1G69920 // AT1G17170 // AT4G02520 // AT1G02920 // AT1G02930 // AT1G69930
GO:0006952	1.1e-05	P	defense response	21	1566	28362	1.6e-06	1.1e-05	// AT4G23280 // AT4G16260 // AT5G38900 // AT2G26010 // AT2G26560 // AT5G44420 // AT1G64160 // AT3G54640 // AT3G13650 // AT5G36970 // AT5G64810 // AT4G11170 // AT1G15520 // AT2G43590 // AT1G72260 // AT4G37370 // AT5G44430 // AT4G02520 // AT1G02920 // AT1G02930 // AT3G26830
GO:0098542	1.1e-05	P	defense response to other organism	16	936	28362	1.6e-06	1.1e-05	// AT4G23280 // AT4G16260 // AT5G38900 // AT2G26010 // AT4G02520 // AT5G44420 // AT3G54640 // AT1G15520 // AT5G36970 // AT5G64810 // AT5G44430 // AT4G37370 // AT2G26560 // AT1G02920 // AT1G02930 // AT3G26830
GO:0051704	2e-05	P	multi-organism process	21	1631	28362	3e-06	2e-05	// AT4G23280 // AT3G54150 // AT4G16260 // AT5G38900 // AT2G26010 // AT2G26560 // AT3G53160 // AT3G54640 // AT1G15520 // AT5G36970 // AT5G64810 // AT3G28930 // AT5G44430 // AT1G16030 // AT4G37370 // AT5G44420 // AT4G02330 // AT4G02520 // AT1G02920 // AT1G02930 // AT3G26830
GO:0001101	4.6e-05	P	response to acid chemical	17	1181	28362	7.2e-06	4.6e-05	// AT4G23280 // AT4G22880 // AT1G02930 // AT5G64810 // AT3G28580 // AT5G44420 // AT2G38340 // AT1G15520 // AT5G36970 // AT1G74650 // AT4G11170 // AT1G05680 // AT1G72260 // AT1G43910 // AT3G28210 // AT1G66600 // AT3G26830
GO:0044699	9.4e-05	P	single-organism process	61	9448	28362	1.5e-05	9.4e-05	// AT4G23280 // AT3G54150 // AT2G47000 // AT2G38340 // AT3G21500 // AT5G22140 // AT1G59950 // AT3G54640 // AT3G13650 // AT1G17180 // AT1G69920 // AT1G64160 // AT1G72260 // AT1G43910 // AT2G26560 // AT1G70440 // AT2G27550 // AT2G38860 // AT2G29470 // AT1G74650 // AT1G26380 // AT5G37600 // AT1G12940 // AT1G14550 // AT1G15520 // AT1G17170 // AT4G37370 // AT2G04070 // AT5G15120 // AT1G02930 // AT5G39…
GO:0055114	0.00013	P	oxidation-reduction process	19	1566	28362	2.2e-05	0.00013	// AT5G39890 // AT4G08770 // AT2G26400 // AT5G22140 // AT1G60730 // AT4G22880 // AT1G59950 // AT1G60750 // AT5G15120 // AT1G32350 // AT4G05390 // AT1G14550 // AT1G14540 // AT4G37370 // AT5G42800 // AT1G26380 // AT4G02520 // AT1G69880 // AT3G26830
GO:0009056	0.00013	P	catabolic process	18	1430	28362	2.3e-05	0.00013	// AT4G16820 // AT4G08770 // AT2G26560 // AT3G26690 // AT5G03610 // AT5G17220 // AT1G14550 // AT1G14540 // AT1G17180 // AT1G69920 // AT2G43590 // AT1G17170 // AT4G02330 // AT2G29470 // AT4G02520 // AT1G02920 // AT1G02930 // AT1G69930
GO:0009628	0.00013	P	response to abiotic stimulus	22	2022	28362	2.4e-05	0.00013	// AT2G47000 // AT3G54640 // AT1G05680 // AT1G16030 // AT4G02330 // AT2G26560 // AT2G16060 // AT1G26380 // AT1G14550 // AT4G37370 // AT5G15120 // AT1G02930 // AT5G39890 // AT1G07400 // AT4G25200 // AT3G26830 // AT4G16260 // AT5G51440 // AT2G38340 // AT1G14540 // AT4G02520 // AT1G02920
GO:1901700	0.00035	P	response to oxygen-containing compound	18	1557	28362	6.8e-05	0.00035	// AT4G23280 // AT4G22880 // AT1G02930 // AT5G64810 // AT3G28580 // AT5G44420 // AT2G38340 // AT1G15520 // AT5G36970 // AT1G74650 // AT4G11170 // AT1G05680 // AT1G72260 // AT4G02330 // AT1G43910 // AT3G28210 // AT1G66600 // AT3G26830
GO:0044248	0.00042	P	cellular catabolic process	14	1024	28362	8.6e-05	0.00042	// AT4G08770 // AT2G43590 // AT3G26690 // AT5G17220 // AT1G14550 // AT1G14540 // AT1G17180 // AT1G69920 // AT1G17170 // AT2G29470 // AT4G02520 // AT1G02920 // AT1G02930 // AT1G69930
GO:0009814	0.00042	P	defense response, incompatible interaction	6	170	28362	8.7e-05	0.00042	// AT5G38900 // AT4G16260 // AT5G44420 // AT5G36970 // AT1G02920 // AT3G26830
GO:0009725	0.00057	P	response to hormone	18	1631	28362	0.00012	0.00057	// AT4G22880 // AT2G47000 // AT5G64810 // AT3G28580 // AT5G44420 // AT2G38340 // AT4G35630 // AT1G15520 // AT1G74650 // AT1G05680 // AT1G72260 // AT3G54640 // AT4G02330 // AT1G43910 // AT4G02520 // AT3G28210 // AT1G66600 // AT3G26830
GO:0009620	0.00063	P	response to fungus	10	573	28362	0.00014	0.00063	// AT4G16260 // AT5G38900 // AT2G26010 // AT5G44430 // AT5G44420 // AT1G02920 // AT4G02330 // AT4G02520 // AT5G64810 // AT3G26830
GO:0010033	0.00093	P	response to organic substance	20	2023	28362	0.00021	0.00093	// AT4G23280 // AT4G22880 // AT2G47000 // AT5G64810 // AT3G28580 // AT5G44420 // AT2G38340 // AT4G35630 // AT1G15520 // AT5G36970 // AT1G74650 // AT1G05680 // AT1G72260 // AT3G54640 // AT4G02330 // AT1G43910 // AT4G02520 // AT3G28210 // AT1G66600 // AT3G26830
GO:0050832	0.0011	P	defense response to fungus	9	504	28362	0.00026	0.0011	// AT4G16260 // AT5G38900 // AT2G26010 // AT5G44430 // AT5G44420 // AT1G02920 // AT4G02520 // AT5G64810 // AT3G26830
GO:0009719	0.0011	P	response to endogenous stimulus	18	1732	28362	0.00025	0.0011	// AT4G22880 // AT2G47000 // AT5G64810 // AT3G28580 // AT5G44420 // AT2G38340 // AT4G35630 // AT1G15520 // AT1G74650 // AT1G05680 // AT1G72260 // AT3G54640 // AT4G02330 // AT1G43910 // AT4G02520 // AT3G28210 // AT1G66600 // AT3G26830
GO:0045087	0.0017	P	innate immune response	7	323	28362	0.00042	0.0017	// AT5G38900 // AT4G16260 // AT5G44420 // AT5G36970 // AT2G26560 // AT1G02920 // AT3G26830
GO:0010035	0.0018	P	response to inorganic substance	12	926	28362	0.00045	0.0018	// AT2G41380 // AT3G28580 // AT2G38340 // AT4G25200 // AT1G15520 // AT4G11170 // AT1G05680 // AT2G26560 // AT4G02520 // AT1G02920 // AT1G02930 // AT3G26830
GO:0006955	0.0019	P	immune response	7	333	28362	0.0005	0.0019	// AT5G38900 // AT4G16260 // AT5G44420 // AT5G36970 // AT2G26560 // AT1G02920 // AT3G26830
GO:0009617	0.0019	P	response to bacterium	8	441	28362	0.00052	0.0019	// AT4G23280 // AT3G54640 // AT1G02920 // AT3G28930 // AT4G02520 // AT5G64810 // AT1G02930 // AT3G26830
GO:1901605	0.002	P	alpha-amino acid metabolic process	6	242	28362	0.00055	0.002	// AT4G35630 // AT2G02010 // AT3G54640 // AT2G26400 // AT5G38200 // AT5G37600
GO:0002376	0.0032	P	immune system process	7	369	28362	0.0009	0.0032	// AT5G38900 // AT4G16260 // AT5G44420 // AT5G36970 // AT2G26560 // AT1G02920 // AT3G26830
GO:0070887	0.0038	P	cellular response to chemical stimulus	13	1176	28362	0.0011	0.0038	// AT2G47000 // AT5G64810 // AT2G26560 // AT2G38340 // AT1G26380 // AT5G36970 // AT1G14550 // AT1G14540 // AT1G05680 // AT1G72260 // AT4G02520 // AT1G69880 // AT1G66600
GO:0044763	0.0038	P	single-organism cellular process	42	6591	28362	0.0011	0.0038	// AT3G54150 // AT2G47000 // AT2G38340 // AT3G21500 // AT3G54640 // AT3G13650 // AT1G17180 // AT1G69920 // AT1G64160 // AT1G72260 // AT1G43910 // AT2G26560 // AT4G35630 // AT2G29470 // AT1G74650 // AT5G37600 // AT1G12940 // AT4G11170 // AT1G17170 // AT4G37370 // AT5G15120 // AT1G02930 // AT5G39890 // AT4G23280 // AT4G22880 // AT4G13420 // AT2G02010 // AT5G22300 // AT5G36970 // AT2G26400 // AT1G69…
GO:0009408	0.0049	P	response to heat	5	199	28362	0.0015	0.0049	// AT1G07400 // AT5G51440 // AT2G38340 // AT1G16030 // AT4G25200
GO:0009753	0.0081	P	response to jasmonic acid	5	225	28362	0.0026	0.0081	// AT5G44420 // AT1G72260 // AT4G22880 // AT1G15520 // AT5G64810
GO:0046686	0.0097	P	response to cadmium ion	6	343	28362	0.0031	0.0097	// AT2G41380 // AT4G02520 // AT4G25200 // AT2G26560 // AT1G02920 // AT1G02930
GO:0042742	0.011	P	defense response to bacterium	6	354	28362	0.0036	0.011	// AT4G23280 // AT3G54640 // AT5G64810 // AT4G02520 // AT1G02920 // AT1G02930
GO:0033993	0.014	P	response to lipid	9	772	28362	0.0047	0.014	// AT3G28580 // AT2G38340 // AT1G74650 // AT1G05680 // AT4G02330 // AT1G43910 // AT3G28210 // AT1G66600 // AT3G26830
GO:0009266	0.025	P	response to temperature stimulus	7	559	28362	0.0086	0.025	// AT1G07400 // AT5G51440 // AT2G38340 // AT4G25200 // AT1G16030 // AT4G02330 // AT4G02520
GO:0033554	0.026	P	cellular response to stress	9	858	28362	0.0091	0.026	// AT2G38340 // AT3G54640 // AT1G26380 // AT1G14550 // AT1G14540 // AT1G05680 // AT1G43910 // AT2G26560 // AT1G69880
GO:0044550	0.027	P	secondary metabolite biosynthetic process	5	311	28362	0.0096	0.027	// AT1G64160 // AT4G37370 // AT4G22880 // AT3G26830 // AT3G13650
GO:0009737	0.028	P	response to abscisic acid	7	578	28362	0.01	0.028	// AT3G28580 // AT2G38340 // AT1G05680 // AT1G43910 // AT3G28210 // AT1G66600 // AT3G26830
GO:0097305	0.029	P	response to alcohol	7	583	28362	0.011	0.029	// AT3G28580 // AT2G38340 // AT1G05680 // AT1G43910 // AT3G28210 // AT1G66600 // AT3G26830
GO:0010038	0.039	P	response to metal ion	6	481	28362	0.015	0.039	// AT2G41380 // AT4G02520 // AT4G25200 // AT2G26560 // AT1G02920 // AT1G02930
GO:0071229	0.04	P	cellular response to acid chemical	6	485	28362	0.015	0.04	// AT2G38340 // AT5G36970 // AT1G05680 // AT1G72260 // AT5G64810 // AT1G66600
GO:0008152	0.045	P	metabolic process	61	12035	28362	0.018	0.045	// AT4G23280 // AT5G01380 // AT5G64790 // AT2G38340 // AT3G21500 // AT3G54150 // AT1G59950 // AT3G54640 // AT3G13650 // AT4G22880 // AT1G17180 // AT1G69920 // AT1G64160 // AT4G02330 // AT3G60120 // AT2G26560 // AT4G35630 // AT2G38860 // AT2G29470 // AT1G74650 // AT1G26380 // AT1G12940 // AT1G14550 // AT1G17170 // AT4G37370 // AT1G69520 // AT5G15120 // AT1G02930 // AT5G39890 // AT4G16820 // AT5G25…
GO:0044711	0.064	P	single-organism biosynthetic process	13	1735	28362	0.026	0.064	// AT4G22880 // AT4G35630 // AT3G54640 // AT3G13650 // AT5G37600 // AT2G26400 // AT3G21500 // AT1G64160 // AT5G17220 // AT4G37370 // AT5G42800 // AT2G26560 // AT3G26830
GO:0014070	0.065	P	response to organic cyclic compound	5	405	28362	0.026	0.065	// AT4G23280 // AT4G02330 // AT1G74650 // AT1G15520 // AT5G36970
GO:0009651	0.076	P	response to salt stress	6	574	28362	0.032	0.076	// AT4G16260 // AT2G38340 // AT1G05680 // AT4G02520 // AT1G02920 // AT1G02930
GO:0006082	0.089	P	organic acid metabolic process	9	1099	28362	0.037	0.089	// AT4G35630 // AT2G02010 // AT3G54640 // AT1G12940 // AT2G26400 // AT5G38200 // AT5G37600 // AT2G26560 // AT1G05680
GO:1901701	0.11	P	cellular response to oxygen-containing compound	6	635	28362	0.047	0.11	// AT2G38340 // AT5G36970 // AT1G05680 // AT1G72260 // AT5G64810 // AT1G66600
GO:0006970	0.11	P	response to osmotic stress	6	636	28362	0.048	0.11	// AT4G16260 // AT2G38340 // AT1G05680 // AT4G02520 // AT1G02920 // AT1G02930
GO:0055085	0.13	P	transmembrane transport	6	667	28362	0.057	0.13	// AT3G63380 // AT4G13420 // AT1G30420 // AT1G12940 // AT2G04070 // AT1G15520
GO:0071310	0.13	P	cellular response to organic substance	8	1023	28362	0.06	0.13	// AT2G47000 // AT2G38340 // AT5G36970 // AT1G05680 // AT1G72260 // AT4G02520 // AT5G64810 // AT1G66600
GO:0044281	0.14	P	small molecule metabolic process	11	1597	28362	0.064	0.14	// AT4G35630 // AT2G02010 // AT3G26690 // AT3G54640 // AT1G12940 // AT2G26400 // AT1G05680 // AT5G37600 // AT2G26560 // AT1G69880 // AT5G38200
GO:0016053	0.15	P	organic acid biosynthetic process	5	531	28362	0.068	0.15	// AT5G37600 // AT4G35630 // AT2G26400 // AT2G26560 // AT3G54640
GO:0032870	0.15	P	cellular response to hormone stimulus	7	879	28362	0.07	0.15	// AT2G47000 // AT2G38340 // AT1G05680 // AT1G72260 // AT4G02520 // AT5G64810 // AT1G66600
GO:0071495	0.15	P	cellular response to endogenous stimulus	7	890	28362	0.074	0.15	// AT2G47000 // AT2G38340 // AT1G05680 // AT1G72260 // AT4G02520 // AT5G64810 // AT1G66600
GO:0043436	0.22	P	oxoacid metabolic process	7	973	28362	0.11	0.22	// AT4G35630 // AT2G02010 // AT1G12940 // AT2G26400 // AT5G38200 // AT5G37600 // AT2G26560
GO:0051716	0.24	P	cellular response to stimulus	16	2856	28362	0.12	0.24	// AT2G47000 // AT5G64810 // AT2G26560 // AT2G38340 // AT3G54640 // AT1G26380 // AT5G36970 // AT4G11170 // AT1G14540 // AT1G14550 // AT1G72260 // AT1G43910 // AT4G02520 // AT1G69880 // AT1G66600 // AT1G05680
GO:0009755	0.24	P	hormone-mediated signaling pathway	6	821	28362	0.12	0.24	// AT2G47000 // AT2G38340 // AT1G72260 // AT4G02520 // AT5G64810 // AT1G66600
GO:0044283	0.26	P	small molecule biosynthetic process	5	653	28362	0.13	0.26	// AT5G37600 // AT4G35630 // AT2G26400 // AT2G26560 // AT3G54640
GO:1901575	0.27	P	organic substance catabolic process	8	1249	28362	0.14	0.27	// AT4G16820 // AT2G43590 // AT3G26690 // AT5G03610 // AT1G17180 // AT1G17170 // AT4G02330 // AT2G26560
GO:0019752	0.28	P	carboxylic acid metabolic process	6	864	28362	0.14	0.28	// AT4G35630 // AT2G02010 // AT2G26400 // AT5G38200 // AT5G37600 // AT2G26560
GO:0065008	0.48	P	regulation of biological quality	7	1255	28362	0.26	0.48	// AT2G47000 // AT2G26010 // AT5G44430 // AT5G44420 // AT3G54640 // AT1G05680 // AT1G69880
GO:1901564	0.67	P	organonitrogen compound metabolic process	12	2569	28362	0.36	0.67	// AT4G35630 // AT2G02010 // AT3G26690 // AT3G54640 // AT2G26400 // AT1G05680 // AT5G38200 // AT1G69920 // AT5G37600 // AT4G37370 // AT2G43590 // AT3G26830
GO:0009987	0.75	P	cellular process	54	12771	28362	0.41	0.75	// AT4G23280 // AT3G54150 // AT2G47000 // AT2G38340 // AT3G21500 // AT4G22880 // AT3G54640 // AT3G13650 // AT1G17180 // AT1G69920 // AT1G72260 // AT4G02330 // AT1G43910 // AT2G26560 // AT4G35630 // AT2G29470 // AT1G74650 // AT1G26380 // AT5G37600 // AT1G12940 // AT1G14550 // AT1G17170 // AT4G37370 // AT5G15120 // AT1G02930 // AT5G39890 // AT5G01380 // AT5G25930 // AT4G13420 // AT2G02010 // AT1G64…
GO:0044237	0.75	P	cellular metabolic process	42	9879	28362	0.41	0.75	// AT4G23280 // AT2G38340 // AT3G21500 // AT4G22880 // AT3G54640 // AT3G13650 // AT1G17180 // AT1G69920 // AT1G64160 // AT2G26560 // AT4G35630 // AT2G29470 // AT1G74650 // AT1G12940 // AT1G14550 // AT1G17170 // AT4G37370 // AT5G15120 // AT1G02930 // AT5G39890 // AT5G01380 // AT5G25930 // AT2G02010 // AT5G22300 // AT5G37600 // AT4G05390 // AT2G26400 // AT1G69930 // AT2G38250 // AT5G64810 // AT1G66…
GO:0007154	0.76	P	cell communication	10	2223	28362	0.43	0.76	// AT2G47000 // AT2G38340 // AT5G36970 // AT4G11170 // AT1G05680 // AT1G72260 // AT1G43910 // AT4G02520 // AT5G64810 // AT1G66600
GO:0005975	0.89	P	carbohydrate metabolic process	5	1144	28362	0.5	0.89	// AT4G02330 // AT5G64790 // AT2G43590 // AT4G16260 // AT3G60120
GO:0007165	0.98	P	signal transduction	8	1965	28362	0.56	0.98	// AT2G47000 // AT2G38340 // AT5G36970 // AT4G11170 // AT1G72260 // AT4G02520 // AT5G64810 // AT1G66600
GO:0044700	0.98	P	single organism signaling	8	1995	28362	0.58	0.98	// AT2G47000 // AT2G38340 // AT5G36970 // AT4G11170 // AT1G72260 // AT4G02520 // AT5G64810 // AT1G66600
GO:0023052	0.98	P	signaling	8	1997	28362	0.58	0.98	// AT2G47000 // AT2G38340 // AT5G36970 // AT4G11170 // AT1G72260 // AT4G02520 // AT5G64810 // AT1G66600
GO:0080090	1	P	regulation of primary metabolic process	8	2889	28362	0.91	1	// AT5G01380 // AT2G38340 // AT3G02550 // AT1G74650 // AT5G17220 // AT2G38250 // AT5G64810 // AT1G66600
GO:0019222	1	P	regulation of metabolic process	8	3181	28362	0.96	1	// AT5G01380 // AT2G38340 // AT3G02550 // AT1G74650 // AT5G17220 // AT2G38250 // AT5G64810 // AT1G66600
GO:1901362	1	P	organic cyclic compound biosynthetic process	12	3174	28362	0.66	1	// AT5G01380 // AT4G22880 // AT2G38340 // AT3G54640 // AT3G02550 // AT3G13650 // AT1G74650 // AT1G64160 // AT2G38250 // AT5G64810 // AT1G66600 // AT3G26830
GO:1901360	1	P	organic cyclic compound metabolic process	17	4700	28362	0.75	1	// AT5G01380 // AT4G22880 // AT2G38340 // AT3G26690 // AT3G54640 // AT3G02550 // AT3G13650 // AT1G74650 // AT1G05680 // AT1G17180 // AT2G38250 // AT1G17170 // AT4G37370 // AT1G64160 // AT5G64810 // AT1G66600 // AT3G26830
GO:0010467	1	P	gene expression	7	4747	28362	1	1	// AT5G01380 // AT2G38340 // AT3G02550 // AT1G74650 // AT2G38250 // AT5G64810 // AT1G66600
GO:0060255	1	P	regulation of macromolecule metabolic process	7	2998	28362	0.97	1	// AT5G01380 // AT2G38340 // AT3G02550 // AT1G74650 // AT2G38250 // AT5G64810 // AT1G66600
GO:2001141	1	P	regulation of RNA biosynthetic process	7	2445	28362	0.88	1	// AT5G01380 // AT2G38340 // AT3G02550 // AT1G74650 // AT2G38250 // AT5G64810 // AT1G66600
GO:0046483	1	P	heterocycle metabolic process	14	4433	28362	0.88	1	// AT5G01380 // AT4G22880 // AT2G38340 // AT3G26690 // AT3G54640 // AT3G02550 // AT1G74650 // AT1G64160 // AT1G05680 // AT2G38250 // AT4G37370 // AT5G64810 // AT1G66600 // AT3G26830
GO:0044707	1	P	single-multicellular organism process	7	2875	28362	0.96	1	// AT3G54150 // AT2G47000 // AT2G38860 // AT2G27550 // AT1G05680 // AT5G37600 // AT1G70440
GO:0019538	1	P	protein metabolic process	6	4289	28362	1	1	// AT4G23280 // AT5G25930 // AT1G32940 // AT2G38860 // AT5G15120 // AT5G39890
GO:0019438	1	P	aromatic compound biosynthetic process	12	3058	28362	0.6	1	// AT5G01380 // AT4G22880 // AT2G38340 // AT3G54640 // AT3G02550 // AT3G13650 // AT1G74650 // AT1G64160 // AT2G38250 // AT5G64810 // AT1G66600 // AT3G26830
GO:0034645	1	P	cellular macromolecule biosynthetic process	7	4455	28362	1	1	// AT5G01380 // AT2G38340 // AT3G02550 // AT1G74650 // AT2G38250 // AT5G64810 // AT1G66600
GO:0006807	1	P	nitrogen compound metabolic process	23	6241	28362	0.75	1	// AT2G38340 // AT3G54640 // AT1G05680 // AT1G69920 // AT4G35630 // AT1G12940 // AT1G74650 // AT1G17170 // AT2G38250 // AT5G01380 // AT2G02010 // AT5G22300 // AT2G26400 // AT4G37370 // AT5G64810 // AT1G66600 // AT3G26830 // AT3G26690 // AT3G02550 // AT5G38200 // AT5G37600 // AT2G43590 // AT1G17180
GO:0050789	1	P	regulation of biological process	18	5306	28362	0.84	1	// AT5G01380 // AT2G47000 // AT4G08770 // AT1G32940 // AT2G38340 // AT2G27550 // AT3G02550 // AT5G64810 // AT5G36970 // AT1G74650 // AT4G11170 // AT1G72260 // AT5G17220 // AT2G38250 // AT4G02520 // AT1G69880 // AT1G66600 // AT3G26830
GO:0097659	1	P	nucleic acid-templated transcription	7	2561	28362	0.91	1	// AT5G01380 // AT2G38340 // AT3G02550 // AT1G74650 // AT2G38250 // AT5G64810 // AT1G66600
GO:1901576	1	P	organic substance biosynthetic process	19	5913	28362	0.91	1	// AT5G01380 // AT4G22880 // AT4G35630 // AT2G38340 // AT3G54640 // AT3G02550 // AT3G13650 // AT5G37600 // AT1G74650 // AT2G26400 // AT3G21500 // AT1G64160 // AT5G17220 // AT2G38250 // AT5G42800 // AT2G26560 // AT5G64810 // AT1G66600 // AT3G26830
GO:0044260	1	P	cellular macromolecule metabolic process	12	7410	28362	1	1	// AT5G01380 // AT5G25930 // AT4G23280 // AT2G38340 // AT3G02550 // AT5G64810 // AT1G74650 // AT2G38250 // AT2G43590 // AT5G15120 // AT1G66600 // AT5G39890
GO:0016043	1	P	cellular component organization	5	2456	28362	0.98	1	// AT4G02330 // AT4G22880 // AT5G28646 // AT3G54640 // AT3G54150
GO:0065007	1	P	biological regulation	23	6062	28362	0.69	1	// AT2G47000 // AT3G54640 // AT1G05680 // AT1G72260 // AT2G27550 // AT5G44430 // AT2G26010 // AT1G74650 // AT4G11170 // AT2G38250 // AT5G01380 // AT1G32940 // AT5G36970 // AT5G64810 // AT1G66600 // AT3G26830 // AT4G08770 // AT5G44420 // AT2G38340 // AT3G02550 // AT5G17220 // AT4G02520 // AT1G69880
GO:0071840	1	P	cellular component organization or biogenesis	5	2812	28362	0.99	1	// AT4G02330 // AT4G22880 // AT5G28646 // AT3G54640 // AT3G54150
GO:0018130	1	P	heterocycle biosynthetic process	11	2957	28362	0.67	1	// AT5G01380 // AT4G22880 // AT2G38340 // AT3G54640 // AT3G02550 // AT1G74650 // AT1G64160 // AT2G38250 // AT5G64810 // AT1G66600 // AT3G26830
GO:0006810	1	P	transport	7	2391	28362	0.87	1	// AT2G47000 // AT4G13420 // AT1G30420 // AT3G63380 // AT1G12940 // AT2G04070 // AT1G15520
GO:0009889	1	P	regulation of biosynthetic process	8	2752	28362	0.88	1	// AT5G01380 // AT2G38340 // AT3G02550 // AT1G74650 // AT5G17220 // AT2G38250 // AT5G64810 // AT1G66600
GO:0050794	1	P	regulation of cellular process	13	4857	28362	0.97	1	// AT5G01380 // AT2G47000 // AT2G38340 // AT3G02550 // AT5G64810 // AT5G36970 // AT1G74650 // AT4G11170 // AT1G72260 // AT2G38250 // AT4G02520 // AT1G69880 // AT1G66600
GO:0034654	1	P	nucleobase-containing compound biosynthetic process	7	2781	28362	0.94	1	// AT5G01380 // AT2G38340 // AT3G02550 // AT1G74650 // AT2G38250 // AT5G64810 // AT1G66600
GO:0051234	1	P	establishment of localization	7	2406	28362	0.87	1	// AT2G47000 // AT4G13420 // AT1G30420 // AT3G63380 // AT1G12940 // AT2G04070 // AT1G15520
GO:0016070	1	P	RNA metabolic process	7	3403	28362	0.99	1	// AT5G01380 // AT2G38340 // AT3G02550 // AT1G74650 // AT2G38250 // AT5G64810 // AT1G66600
GO:0044271	1	P	cellular nitrogen compound biosynthetic process	9	4436	28362	1	1	// AT5G01380 // AT2G38340 // AT3G54640 // AT3G02550 // AT1G74650 // AT2G38250 // AT5G64810 // AT1G66600 // AT3G26830
GO:0006355	1	P	regulation of transcription, DNA-templated	7	2443	28362	0.88	1	// AT5G01380 // AT2G38340 // AT3G02550 // AT1G74650 // AT2G38250 // AT5G64810 // AT1G66600
GO:0010556	1	P	regulation of macromolecule biosynthetic process	7	2666	28362	0.93	1	// AT5G01380 // AT2G38340 // AT3G02550 // AT1G74650 // AT2G38250 // AT5G64810 // AT1G66600
GO:0006351	1	P	transcription, DNA-templated	7	2559	28362	0.91	1	// AT5G01380 // AT2G38340 // AT3G02550 // AT1G74650 // AT2G38250 // AT5G64810 // AT1G66600
GO:0032774	1	P	RNA biosynthetic process	7	2566	28362	0.91	1	// AT5G01380 // AT2G38340 // AT3G02550 // AT1G74650 // AT2G38250 // AT5G64810 // AT1G66600
GO:0044249	1	P	cellular biosynthetic process	17	5870	28362	0.96	1	// AT5G01380 // AT4G22880 // AT4G35630 // AT2G38340 // AT3G54640 // AT3G02550 // AT3G13650 // AT1G74650 // AT2G26400 // AT3G21500 // AT1G64160 // AT5G37600 // AT2G38250 // AT2G26560 // AT5G64810 // AT1G66600 // AT3G26830
GO:0034641	1	P	cellular nitrogen compound metabolic process	14	5805	28362	0.99	1	// AT5G01380 // AT2G38340 // AT3G26690 // AT3G54640 // AT3G02550 // AT5G22300 // AT1G74650 // AT1G05680 // AT1G69920 // AT2G38250 // AT4G37370 // AT5G64810 // AT1G66600 // AT3G26830
GO:1901566	1	P	organonitrogen compound biosynthetic process	5	2076	28362	0.93	1	// AT5G37600 // AT4G35630 // AT2G26400 // AT3G54640 // AT3G26830
GO:0006139	1	P	nucleobase-containing compound metabolic process	8	4178	28362	1	1	// AT5G01380 // AT2G38340 // AT3G26690 // AT3G02550 // AT1G74650 // AT2G38250 // AT5G64810 // AT1G66600
GO:0032501	1	P	multicellular organismal process	7	3032	28362	0.97	1	// AT3G54150 // AT2G47000 // AT2G38860 // AT2G27550 // AT1G05680 // AT5G37600 // AT1G70440
GO:0006725	1	P	cellular aromatic compound metabolic process	17	4588	28362	0.71	1	// AT5G01380 // AT4G22880 // AT2G38340 // AT3G26690 // AT3G54640 // AT3G02550 // AT3G13650 // AT1G74650 // AT1G05680 // AT1G17180 // AT2G38250 // AT1G17170 // AT4G37370 // AT1G64160 // AT5G64810 // AT1G66600 // AT3G26830
GO:1903506	1	P	regulation of nucleic acid-templated transcription	7	2445	28362	0.88	1	// AT5G01380 // AT2G38340 // AT3G02550 // AT1G74650 // AT2G38250 // AT5G64810 // AT1G66600
GO:0051252	1	P	regulation of RNA metabolic process	7	2474	28362	0.89	1	// AT5G01380 // AT2G38340 // AT3G02550 // AT1G74650 // AT2G38250 // AT5G64810 // AT1G66600
GO:0043170	1	P	macromolecule metabolic process	15	8111	28362	1	1	// AT5G01380 // AT5G25930 // AT4G23280 // AT1G32940 // AT2G38860 // AT2G38340 // AT3G02550 // AT5G64810 // AT1G74650 // AT2G38250 // AT4G02330 // AT2G43590 // AT5G15120 // AT1G66600 // AT5G39890
GO:0048731	1	P	system development	5	1929	28362	0.9	1	// AT5G37600 // AT2G47000 // AT2G38860 // AT2G27550 // AT1G05680
GO:0032502	1	P	developmental process	8	3233	28362	0.96	1	// AT3G54150 // AT2G47000 // AT2G38860 // AT2G27550 // AT1G05680 // AT5G37600 // AT5G28646 // AT1G70440
GO:0031326	1	P	regulation of cellular biosynthetic process	7	2734	28362	0.94	1	// AT5G01380 // AT2G38340 // AT3G02550 // AT1G74650 // AT2G38250 // AT5G64810 // AT1G66600
GO:0031323	1	P	regulation of cellular metabolic process	7	2980	28362	0.97	1	// AT5G01380 // AT2G38340 // AT3G02550 // AT1G74650 // AT2G38250 // AT5G64810 // AT1G66600
GO:0090304	1	P	nucleic acid metabolic process	7	3768	28362	1	1	// AT5G01380 // AT2G38340 // AT3G02550 // AT1G74650 // AT2G38250 // AT5G64810 // AT1G66600
GO:0007275	1	P	multicellular organism development	7	2811	28362	0.95	1	// AT3G54150 // AT2G47000 // AT2G38860 // AT2G27550 // AT1G05680 // AT5G37600 // AT1G70440
GO:2000112	1	P	regulation of cellular macromolecule biosynthetic process	7	2657	28362	0.93	1	// AT5G01380 // AT2G38340 // AT3G02550 // AT1G74650 // AT2G38250 // AT5G64810 // AT1G66600
GO:0071704	1	P	organic substance metabolic process	42	10672	28362	0.66	1	// AT4G23280 // AT5G01380 // AT5G64790 // AT2G38340 // AT3G21500 // AT4G22880 // AT3G54640 // AT3G13650 // AT1G17180 // AT1G69920 // AT1G64160 // AT4G02330 // AT2G26560 // AT4G35630 // AT2G38860 // AT1G74650 // AT1G12940 // AT1G17170 // AT4G37370 // AT5G15120 // AT5G39890 // AT4G16820 // AT5G25930 // AT1G32940 // AT2G02010 // AT5G03610 // AT5G37600 // AT2G26400 // AT2G38250 // AT5G42800 // AT5G64…
GO:0010468	1	P	regulation of gene expression	7	2814	28362	0.95	1	// AT5G01380 // AT2G38340 // AT3G02550 // AT1G74650 // AT2G38250 // AT5G64810 // AT1G66600
GO:0019219	1	P	regulation of nucleobase-containing compound metabolic process	7	2529	28362	0.9	1	// AT5G01380 // AT2G38340 // AT3G02550 // AT1G74650 // AT2G38250 // AT5G64810 // AT1G66600
GO:0044767	1	P	single-organism developmental process	8	3131	28362	0.95	1	// AT3G54150 // AT2G47000 // AT2G38860 // AT2G27550 // AT1G05680 // AT5G37600 // AT5G28646 // AT1G70440
GO:0009058	1	P	biosynthetic process	20	6255	28362	0.92	1	// AT5G01380 // AT4G22880 // AT4G35630 // AT2G38340 // AT1G64160 // AT3G54640 // AT3G02550 // AT3G13650 // AT5G37600 // AT1G74650 // AT2G26400 // AT3G21500 // AT2G38250 // AT5G17220 // AT4G37370 // AT5G42800 // AT2G26560 // AT5G64810 // AT1G66600 // AT3G26830
GO:0009059	1	P	macromolecule biosynthetic process	7	4511	28362	1	1	// AT5G01380 // AT2G38340 // AT3G02550 // AT1G74650 // AT2G38250 // AT5G64810 // AT1G66600
GO:0051171	1	P	regulation of nitrogen compound metabolic process	7	2739	28362	0.94	1	// AT5G01380 // AT2G38340 // AT3G02550 // AT1G74650 // AT2G38250 // AT5G64810 // AT1G66600
GO:0051179	1	P	localization	8	2517	28362	0.82	1	// AT2G47000 // AT4G13420 // AT1G30420 // AT3G63380 // AT3G54640 // AT1G12940 // AT2G04070 // AT1G15520
GO:0044238	1	P	primary metabolic process	28	9890	28362	1	1	// AT4G23280 // AT5G64790 // AT2G38340 // AT3G21500 // AT4G02330 // AT2G26560 // AT4G35630 // AT5G01380 // AT2G38860 // AT1G74650 // AT2G38250 // AT5G15120 // AT5G39890 // AT4G16820 // AT5G25930 // AT1G32940 // AT5G03610 // AT5G17220 // AT2G26400 // AT5G64810 // AT1G66600 // AT4G16260 // AT3G26690 // AT3G02550 // AT3G60120 // AT5G38200 // AT5G37600 // AT2G43590
GO:0048856	1	P	anatomical structure development	8	3146	28362	0.95	1	// AT3G54150 // AT2G47000 // AT2G38860 // AT2G27550 // AT1G05680 // AT5G37600 // AT5G28646 // AT1G70440
GO:0004364	2.3e-10	F	glutathione transferase activity	9	55	28362	5.1e-12	2.3e-10	// AT2G29470 // AT5G17220 // AT1G17180 // AT1G69920 // AT1G17170 // AT4G02520 // AT1G02920 // AT1G02930 // AT1G69930
GO:0016765	1.8e-07	F	transferase activity, transferring alkyl or aryl (other than methyl) groups	9	138	28362	9.7e-09	1.8e-07	// AT2G29470 // AT5G17220 // AT1G17180 // AT1G69920 // AT1G17170 // AT4G02520 // AT1G02920 // AT1G02930 // AT1G69930
GO:0003824	1.8e-07	F	catalytic activity	67	9101	28362	1.2e-08	1.8e-07	// AT4G23280 // AT3G54150 // AT2G47000 // AT3G21500 // AT5G22140 // AT1G30420 // AT1G59950 // AT3G63380 // AT4G22880 // AT3G09405 // AT1G17180 // AT1G69920 // AT4G02330 // AT1G43910 // AT2G26560 // AT5G64790 // AT1G70440 // AT4G35630 // AT2G38860 // AT2G29470 // AT3G53160 // AT1G26380 // AT1G14550 // AT3G28930 // AT1G15520 // AT1G17170 // AT4G37370 // AT1G69520 // AT2G18193 // AT5G15120 // AT5G61…
GO:0016491	1.5e-05	F	oxidoreductase activity	21	1547	28362	1.3e-06	1.5e-05	// AT5G39890 // AT4G08770 // AT4G13180 // AT5G38900 // AT5G22140 // AT1G60730 // AT1G59950 // AT4G22880 // AT2G26400 // AT1G60750 // AT5G15120 // AT1G32350 // AT4G05390 // AT1G14550 // AT1G14540 // AT4G37370 // AT5G42800 // AT1G26380 // AT4G02520 // AT1G69880 // AT3G26830
GO:0016818	0.0041	F	hydrolase activity, acting on acid anhydrides, in phosphorus-containing anhydrides	11	817	28362	0.00058	0.0041	// AT2G47000 // AT5G19470 // AT1G72660 // AT1G30420 // AT3G26690 // AT3G63380 // AT3G28510 // AT3G28580 // AT2G18193 // AT1G43910 // AT1G15520
GO:0016817	0.0041	F	hydrolase activity, acting on acid anhydrides	11	826	28362	0.00063	0.0041	// AT2G47000 // AT5G19470 // AT1G72660 // AT1G30420 // AT3G26690 // AT3G63380 // AT3G28510 // AT3G28580 // AT2G18193 // AT1G43910 // AT1G15520
GO:0016462	0.0041	F	pyrophosphatase activity	11	809	28362	0.00053	0.0041	// AT2G47000 // AT5G19470 // AT1G72660 // AT1G30420 // AT3G26690 // AT3G63380 // AT3G28510 // AT3G28580 // AT2G18193 // AT1G43910 // AT1G15520
GO:0016209	0.0057	F	antioxidant activity	5	181	28362	0.001	0.0057	// AT1G14540 // AT4G08770 // AT1G14550 // AT1G69880 // AT4G02520
GO:0016887	0.0082	F	ATPase activity	8	530	28362	0.0016	0.0082	// AT2G47000 // AT2G18193 // AT1G30420 // AT3G63380 // AT3G28510 // AT3G28580 // AT1G43910 // AT1G15520
GO:0016787	0.015	F	hydrolase activity	24	3279	28362	0.0034	0.015	// AT2G47000 // AT1G30420 // AT3G63380 // AT3G09405 // AT4G02330 // AT1G43910 // AT2G26560 // AT5G64790 // AT2G38860 // AT2G18193 // AT1G15520 // AT4G16820 // AT1G72660 // AT1G32940 // AT3G28580 // AT5G19470 // AT5G03610 // AT5G22300 // AT4G16260 // AT3G26690 // AT3G60120 // AT3G28510 // AT5G38200 // AT2G43590
GO:0020037	0.016	F	heme binding	6	360	28362	0.0039	0.016	// AT4G08770 // AT1G14550 // AT1G14540 // AT4G37370 // AT2G16060 // AT3G26830
GO:0017111	0.017	F	nucleoside-triphosphatase activity	9	766	28362	0.0045	0.017	// AT2G47000 // AT2G18193 // AT1G72660 // AT1G30420 // AT3G63380 // AT3G28510 // AT3G28580 // AT1G43910 // AT1G15520
GO:0046906	0.023	F	tetrapyrrole binding	6	402	28362	0.0066	0.023	// AT4G08770 // AT1G14550 // AT1G14540 // AT4G37370 // AT2G16060 // AT3G26830
GO:0022804	0.11	F	active transmembrane transporter activity	6	595	28362	0.037	0.11	// AT2G47000 // AT4G13420 // AT1G30420 // AT3G63380 // AT2G04070 // AT1G15520
GO:0043167	0.11	F	ion binding	23	3821	28362	0.036	0.11	// AT3G63380 // AT3G28210 // AT2G16060 // AT1G14550 // AT4G37370 // AT2G19385 // AT5G15120 // AT1G02930 // AT5G39890 // AT4G22880 // AT2G02010 // AT5G19470 // AT5G17220 // AT4G05390 // AT2G26400 // AT3G26830 // AT1G74870 // AT4G08770 // AT3G26690 // AT1G32350 // AT1G14540 // AT5G37600 // AT1G02920
GO:0043169	0.12	F	cation binding	22	3678	28362	0.043	0.12	// AT3G63380 // AT3G28210 // AT2G16060 // AT1G14550 // AT4G37370 // AT2G19385 // AT5G15120 // AT1G02930 // AT5G39890 // AT4G22880 // AT5G19470 // AT5G17220 // AT4G05390 // AT2G26400 // AT3G26830 // AT1G74870 // AT4G08770 // AT3G26690 // AT1G32350 // AT1G14540 // AT5G37600 // AT1G02920
GO:0046872	0.19	F	metal ion binding	21	3673	28362	0.07	0.19	// AT5G39890 // AT3G63380 // AT4G08770 // AT5G19470 // AT4G22880 // AT3G26690 // AT2G26400 // AT1G74870 // AT3G28210 // AT1G32350 // AT4G05390 // AT1G14550 // AT1G14540 // AT2G16060 // AT1G02920 // AT5G37600 // AT4G37370 // AT2G19385 // AT5G15120 // AT1G02930 // AT3G26830
GO:0097367	0.21	F	carbohydrate derivative binding	16	2696	28362	0.084	0.21	// AT5G25930 // AT2G47000 // AT2G18193 // AT1G72660 // AT1G30420 // AT3G63380 // AT3G28510 // AT4G11170 // AT1G16030 // AT3G28580 // AT5G37600 // AT2G43590 // AT1G43910 // AT4G02520 // AT1G15520 // AT1G02930
GO:0016740	0.21	F	transferase activity	21	3791	28362	0.091	0.21	// AT4G23280 // AT5G25930 // AT4G35630 // AT1G02930 // AT3G21500 // AT3G54150 // AT3G53160 // AT2G29470 // AT5G17220 // AT1G69930 // AT1G05680 // AT5G38200 // AT1G69920 // AT1G17170 // AT3G28930 // AT1G69520 // AT1G70440 // AT4G02520 // AT1G02920 // AT5G61160 // AT1G17180
GO:0043565	0.28	F	sequence-specific DNA binding	6	825	28362	0.12	0.28	// AT5G01380 // AT2G38340 // AT1G74650 // AT2G38250 // AT5G64810 // AT1G66600
GO:0022857	0.41	F	transmembrane transporter activity	7	1146	28362	0.19	0.41	// AT2G47000 // AT4G13420 // AT1G30420 // AT3G63380 // AT1G12940 // AT2G04070 // AT1G15520
GO:0032549	0.44	F	ribonucleoside binding	13	2617	28362	0.27	0.44	// AT5G25930 // AT2G47000 // AT2G18193 // AT1G72660 // AT1G30420 // AT3G63380 // AT3G28510 // AT4G11170 // AT1G16030 // AT3G28580 // AT5G37600 // AT1G43910 // AT1G15520
GO:0017076	0.44	F	purine nucleotide binding	13	2633	28362	0.28	0.44	// AT5G25930 // AT2G47000 // AT2G18193 // AT1G72660 // AT1G30420 // AT3G63380 // AT3G28510 // AT4G11170 // AT1G16030 // AT3G28580 // AT5G37600 // AT1G43910 // AT1G15520
GO:0032555	0.44	F	purine ribonucleotide binding	13	2631	28362	0.28	0.44	// AT5G25930 // AT2G47000 // AT2G18193 // AT1G72660 // AT1G30420 // AT3G63380 // AT3G28510 // AT4G11170 // AT1G16030 // AT3G28580 // AT5G37600 // AT1G43910 // AT1G15520
GO:0032550	0.44	F	purine ribonucleoside binding	13	2612	28362	0.27	0.44	// AT5G25930 // AT2G47000 // AT2G18193 // AT1G72660 // AT1G30420 // AT3G63380 // AT3G28510 // AT4G11170 // AT1G16030 // AT3G28580 // AT5G37600 // AT1G43910 // AT1G15520
GO:0030554	0.44	F	adenyl nucleotide binding	12	2366	28362	0.26	0.44	// AT5G25930 // AT2G47000 // AT2G18193 // AT1G30420 // AT3G63380 // AT3G28510 // AT4G11170 // AT1G16030 // AT3G28580 // AT5G37600 // AT1G43910 // AT1G15520
GO:0001883	0.44	F	purine nucleoside binding	13	2612	28362	0.27	0.44	// AT5G25930 // AT2G47000 // AT2G18193 // AT1G72660 // AT1G30420 // AT3G63380 // AT3G28510 // AT4G11170 // AT1G16030 // AT3G28580 // AT5G37600 // AT1G43910 // AT1G15520
GO:0001882	0.44	F	nucleoside binding	13	2618	28362	0.27	0.44	// AT5G25930 // AT2G47000 // AT2G18193 // AT1G72660 // AT1G30420 // AT3G63380 // AT3G28510 // AT4G11170 // AT1G16030 // AT3G28580 // AT5G37600 // AT1G43910 // AT1G15520
GO:0032559	0.44	F	adenyl ribonucleotide binding	12	2364	28362	0.26	0.44	// AT5G25930 // AT2G47000 // AT2G18193 // AT1G30420 // AT3G63380 // AT3G28510 // AT4G11170 // AT1G16030 // AT3G28580 // AT5G37600 // AT1G43910 // AT1G15520
GO:0032553	0.44	F	ribonucleotide binding	13	2664	28362	0.29	0.44	// AT5G25930 // AT2G47000 // AT2G18193 // AT1G72660 // AT1G30420 // AT3G63380 // AT3G28510 // AT4G11170 // AT1G16030 // AT3G28580 // AT5G37600 // AT1G43910 // AT1G15520
GO:0005524	0.46	F	ATP binding	11	2248	28362	0.31	0.46	// AT5G25930 // AT2G47000 // AT2G18193 // AT1G30420 // AT3G63380 // AT3G28510 // AT1G16030 // AT3G28580 // AT5G37600 // AT1G43910 // AT1G15520
GO:0035639	0.47	F	purine ribonucleoside triphosphate binding	12	2515	28362	0.33	0.47	// AT5G25930 // AT2G47000 // AT2G18193 // AT1G72660 // AT1G30420 // AT3G63380 // AT3G28510 // AT1G16030 // AT3G28580 // AT5G37600 // AT1G43910 // AT1G15520
GO:0005215	0.48	F	transporter activity	7	1406	28362	0.35	0.48	// AT2G47000 // AT4G13420 // AT1G30420 // AT3G63380 // AT1G12940 // AT2G04070 // AT1G15520
GO:0046914	0.51	F	transition metal ion binding	9	1912	28362	0.38	0.51	// AT1G74870 // AT1G02920 // AT4G05390 // AT5G37600 // AT4G37370 // AT2G19385 // AT3G28210 // AT1G02930 // AT3G26830
GO:0036094	0.56	F	small molecule binding	15	3434	28362	0.43	0.56	// AT5G25930 // AT2G47000 // AT2G18193 // AT1G72660 // AT4G22880 // AT1G30420 // AT3G63380 // AT1G26380 // AT3G28510 // AT4G11170 // AT1G16030 // AT3G28580 // AT5G37600 // AT1G43910 // AT1G15520
GO:0000166	0.63	F	nucleotide binding	14	3370	28362	0.52	0.63	// AT5G25930 // AT2G47000 // AT2G18193 // AT1G72660 // AT1G30420 // AT3G63380 // AT1G26380 // AT3G28510 // AT4G11170 // AT1G16030 // AT3G28580 // AT5G37600 // AT1G43910 // AT1G15520
GO:1901265	0.63	F	nucleoside phosphate binding	14	3370	28362	0.52	0.63	// AT5G25930 // AT2G47000 // AT2G18193 // AT1G72660 // AT1G30420 // AT3G63380 // AT1G26380 // AT3G28510 // AT4G11170 // AT1G16030 // AT3G28580 // AT5G37600 // AT1G43910 // AT1G15520
GO:0005488	0.67	F	binding	49	12081	28362	0.57	0.67	// AT2G47000 // AT2G38340 // AT1G14540 // AT1G07400 // AT1G30420 // AT3G63380 // AT4G22880 // AT1G16030 // AT1G43910 // AT3G28210 // AT2G16060 // AT2G27550 // AT1G26380 // AT1G74650 // AT4G11170 // AT1G17170 // AT4G37370 // AT2G19385 // AT5G15120 // AT1G02930 // AT5G39890 // AT5G01380 // AT5G25930 // AT1G72660 // AT3G28580 // AT2G02010 // AT5G19470 // AT5G37600 // AT4G05390 // AT2G26400 // AT1G14…
GO:1901363	0.75	F	heterocyclic compound binding	30	7718	28362	0.66	0.75	// AT2G47000 // AT1G30420 // AT3G63380 // AT1G16030 // AT1G43910 // AT2G16060 // AT1G26380 // AT1G74650 // AT4G11170 // AT1G14540 // AT2G19385 // AT2G38250 // AT1G02930 // AT5G01380 // AT5G25930 // AT1G72660 // AT3G28580 // AT1G14550 // AT4G37370 // AT2G18193 // AT5G64810 // AT1G66600 // AT3G26830 // AT4G08770 // AT2G38340 // AT1G15520 // AT3G28510 // AT2G06845 // AT5G37600 // AT4G02520
GO:0097159	0.75	F	organic cyclic compound binding	30	7737	28362	0.67	0.75	// AT2G47000 // AT1G30420 // AT3G63380 // AT1G16030 // AT1G43910 // AT2G16060 // AT1G26380 // AT1G74650 // AT4G11170 // AT1G14540 // AT2G19385 // AT2G38250 // AT1G02930 // AT5G01380 // AT5G25930 // AT1G72660 // AT3G28580 // AT1G14550 // AT4G37370 // AT2G18193 // AT5G64810 // AT1G66600 // AT3G26830 // AT4G08770 // AT2G38340 // AT1G15520 // AT3G28510 // AT2G06845 // AT5G37600 // AT4G02520
GO:0001071	0.77	F	nucleic acid binding transcription factor activity	6	1730	28362	0.72	0.77	// AT5G01380 // AT2G38340 // AT1G74650 // AT2G38250 // AT5G64810 // AT1G66600
GO:0003700	0.77	F	transcription factor activity, sequence-specific DNA binding	6	1729	28362	0.72	0.77	// AT5G01380 // AT2G38340 // AT1G74650 // AT2G38250 // AT5G64810 // AT1G66600
GO:0003677	0.96	F	DNA binding	6	2417	28362	0.94	0.96	// AT5G01380 // AT2G38340 // AT1G74650 // AT2G38250 // AT5G64810 // AT1G66600
GO:0005515	0.96	F	protein binding	10	3669	28362	0.94	0.96	// AT5G01380 // AT1G07400 // AT3G63380 // AT4G13180 // AT2G02010 // AT5G64810 // AT5G37600 // AT2G38250 // AT5G42800 // AT1G15520
GO:0003676	1	F	nucleic acid binding	8	4558	28362	1	1	// AT5G01380 // AT2G38340 // AT1G74650 // AT2G06845 // AT2G38250 // AT2G19385 // AT5G64810 // AT1G66600
GO:0005829	0.002	C	cytosol	20	1993	28362	0.00017	0.002	// AT3G54150 // AT5G38900 // AT1G60730 // AT2G02010 // AT2G29470 // AT1G15415 // AT1G02920 // AT5G17220 // AT1G69930 // AT2G16060 // AT3G28930 // AT4G22530 // AT1G16030 // AT5G37600 // AT1G17170 // AT5G39890 // AT4G02520 // AT5G15120 // AT1G02930 // AT1G17180
GO:0030312	0.002	C	external encapsulating structure	11	706	28362	0.00017	0.002	// AT4G16260 // AT1G32940 // AT5G44430 // AT5G44420 // AT2G20870 // AT2G26010 // AT2G16060 // AT1G16030 // AT5G37600 // AT4G02330 // AT1G02930
GO:0005618	0.002	C	cell wall	11	706	28362	0.00017	0.002	// AT4G16260 // AT1G32940 // AT5G44430 // AT5G44420 // AT2G20870 // AT2G26010 // AT2G16060 // AT1G16030 // AT5G37600 // AT4G02330 // AT1G02930
GO:0071944	0.004	C	cell periphery	32	4309	28362	0.00046	0.004	// AT5G22140 // AT2G47000 // AT3G63380 // AT1G16030 // AT4G02330 // AT1G43910 // AT5G64790 // AT5G44430 // AT1G26380 // AT2G26010 // AT1G12940 // AT2G16060 // AT4G37370 // AT2G04070 // AT1G15520 // AT1G02930 // AT4G23280 // AT5G25930 // AT4G13420 // AT1G32940 // AT3G28580 // AT5G22300 // AT2G20870 // AT5G36970 // AT2G26400 // AT4G16260 // AT5G44420 // AT4G12735 // AT3G28510 // AT5G37600 // AT5G28…
GO:0005576	0.0058	C	extracellular region	24	2954	28362	0.00083	0.0058	// AT3G13650 // AT3G09405 // AT1G72260 // AT1G64160 // AT4G37030 // AT5G44430 // AT1G26380 // AT2G26010 // AT1G14550 // AT4G37370 // AT4G23280 // AT1G32940 // AT5G03610 // AT1G15415 // AT2G20870 // AT2G15780 // AT4G08770 // AT4G16260 // AT4G33720 // AT4G02520 // AT5G44420 // AT1G14540 // AT4G02330 // AT2G43590
GO:0005783	0.023	C	endoplasmic reticulum	10	895	28362	0.0039	0.023	// AT2G18193 // AT3G28580 // AT1G26380 // AT3G28510 // AT1G21520 // AT4G37370 // AT5G42800 // AT1G43910 // AT4G02520 // AT3G26830
GO:0048046	0.07	C	apoplast	6	486	28362	0.016	0.07	// AT4G16260 // AT1G32940 // AT1G15415 // AT3G13650 // AT1G64160 // AT4G02520
GO:0005886	0.07	C	plasma membrane	24	3735	28362	0.016	0.07	// AT5G22140 // AT2G47000 // AT3G63380 // AT1G16030 // AT1G43910 // AT5G64790 // AT1G26380 // AT1G12940 // AT2G16060 // AT4G37370 // AT2G04070 // AT1G15520 // AT4G23280 // AT5G25930 // AT4G13420 // AT3G28580 // AT5G22300 // AT2G20870 // AT5G36970 // AT2G26400 // AT4G12735 // AT3G28510 // AT5G37600 // AT4G02520
GO:0044444	0.12	C	cytoplasmic part	55	10923	28362	0.032	0.12	// AT4G23280 // AT3G54150 // AT1G16030 // AT5G22140 // AT1G30420 // AT3G19615 // AT1G59950 // AT3G54640 // AT1G17180 // AT3G21500 // AT1G43910 // AT2G26560 // AT2G16060 // AT4G35630 // AT2G41380 // AT2G29470 // AT1G26380 // AT4G11170 // AT3G28930 // AT1G17170 // AT4G37370 // AT1G69520 // AT2G18193 // AT5G15120 // AT1G02930 // AT4G22530 // AT4G16820 // AT5G38900 // AT3G28580 // AT2G02010 // AT5G19…
GO:0005737	0.13	C	cytoplasm	65	13406	28362	0.036	0.13	// AT4G23280 // AT3G54150 // AT3G21500 // AT5G22140 // AT1G30420 // AT3G19615 // AT1G59950 // AT3G54640 // AT4G22880 // AT1G17180 // AT1G69920 // AT1G43910 // AT2G26560 // AT2G16060 // AT2G27550 // AT2G41380 // AT2G38860 // AT2G29470 // AT1G26380 // AT4G11170 // AT3G28930 // AT1G17170 // AT4G37370 // AT1G69520 // AT2G18193 // AT5G15120 // AT5G61160 // AT4G22530 // AT4G16820 // AT1G07400 // AT1G02…
GO:0030054	0.19	C	cell junction	7	901	28362	0.078	0.19	// AT5G22140 // AT2G47000 // AT2G16060 // AT5G37600 // AT1G43910 // AT4G02520 // AT1G02930
GO:0055044	0.19	C	symplast	7	899	28362	0.077	0.19	// AT5G22140 // AT2G47000 // AT2G16060 // AT5G37600 // AT1G43910 // AT4G02520 // AT1G02930
GO:0005911	0.19	C	cell-cell junction	7	901	28362	0.078	0.19	// AT5G22140 // AT2G47000 // AT2G16060 // AT5G37600 // AT1G43910 // AT4G02520 // AT1G02930
GO:0009506	0.19	C	plasmodesma	7	899	28362	0.077	0.19	// AT5G22140 // AT2G47000 // AT2G16060 // AT5G37600 // AT1G43910 // AT4G02520 // AT1G02930
GO:0012505	0.23	C	endomembrane system	13	2143	28362	0.1	0.23	// AT5G22140 // AT1G74870 // AT2G18193 // AT3G28580 // AT1G26380 // AT3G28510 // AT5G38200 // AT1G21520 // AT4G37370 // AT5G42800 // AT1G43910 // AT4G02520 // AT3G26830
GO:0044464	0.39	C	cell part	97	22662	28362	0.19	0.39	// AT5G24640 // AT1G30420 // AT1G26380 // AT1G69520 // AT2G19385 // AT5G15120 // AT5G01380 // AT1G72660 // AT2G26010 // AT3G28580 // AT2G02010 // AT1G15415 // AT4G25200 // AT2G20870 // AT5G42800 // AT4G08770 // AT3G26690 // AT2G21640 // AT1G60750 // AT4G22530 // AT1G69880 // AT3G21500 // AT4G22880 // AT1G17180 // AT4G02330 // AT3G28210 // AT2G27550 // AT2G41380 // AT4G11170 // AT5G55150 // AT1G17…
GO:0005623	0.39	C	cell	97	22664	28362	0.19	0.39	// AT5G24640 // AT1G30420 // AT1G26380 // AT1G69520 // AT2G19385 // AT5G15120 // AT5G01380 // AT1G72660 // AT2G26010 // AT3G28580 // AT2G02010 // AT1G15415 // AT4G25200 // AT2G20870 // AT5G42800 // AT4G08770 // AT3G26690 // AT2G21640 // AT1G60750 // AT4G22530 // AT1G69880 // AT3G21500 // AT4G22880 // AT1G17180 // AT4G02330 // AT3G28210 // AT2G27550 // AT2G41380 // AT4G11170 // AT5G55150 // AT1G17…
GO:0005773	0.63	C	vacuole	7	1359	28362	0.32	0.63	// AT4G08770 // AT4G16260 // AT1G30420 // AT5G17220 // AT4G02520 // AT1G02920 // AT1G02930
GO:0031224	1	C	intrinsic component of membrane	18	5540	28362	0.89	1	// AT5G25930 // AT2G47000 // AT2G18193 // AT4G13420 // AT1G30420 // AT5G36970 // AT3G63380 // AT1G12940 // AT1G32350 // AT3G28510 // AT4G37030 // AT3G28580 // AT4G37370 // AT2G04070 // AT1G43910 // AT1G15520 // AT5G64790 // AT3G26830
GO:0016021	1	C	integral component of membrane	18	5324	28362	0.85	1	// AT5G25930 // AT2G47000 // AT2G18193 // AT4G13420 // AT1G30420 // AT5G36970 // AT3G63380 // AT1G12940 // AT1G32350 // AT3G28510 // AT4G37030 // AT3G28580 // AT4G37370 // AT2G04070 // AT1G43910 // AT1G15520 // AT5G64790 // AT3G26830
GO:0043231	1	C	intracellular membrane-bounded organelle	68	18205	28362	0.91	1	// AT4G23280 // AT5G01380 // AT2G47000 // AT2G38340 // AT3G21500 // AT3G54150 // AT5G24640 // AT1G30420 // AT1G59950 // AT3G63380 // AT1G05680 // AT1G69920 // AT1G43910 // AT2G26560 // AT3G28210 // AT1G70440 // AT3G28930 // AT2G27550 // AT2G41380 // AT1G26380 // AT1G74650 // AT4G11170 // AT5G55150 // AT4G37370 // AT1G69520 // AT2G19385 // AT5G15120 // AT1G02930 // AT4G22530 // AT4G16820 // AT3G28…
GO:0044424	1	C	intracellular part	83	20693	28362	0.68	1	// AT4G23280 // AT5G01380 // AT2G47000 // AT2G38340 // AT1G69920 // AT3G54150 // AT5G24640 // AT1G30420 // AT3G19615 // AT1G59950 // AT3G63380 // AT4G22880 // AT1G17180 // AT3G21500 // AT1G21520 // AT1G43910 // AT2G26560 // AT3G28210 // AT2G16060 // AT1G70440 // AT3G28930 // AT2G27550 // AT2G41380 // AT2G38860 // AT2G29470 // AT3G53160 // AT1G26380 // AT1G74650 // AT4G11170 // AT5G55150 // AT1G17…
GO:0044422	1	C	organelle part	10	4894	28362	1	1	// AT4G35630 // AT4G16260 // AT1G30420 // AT3G54640 // AT1G32350 // AT5G17220 // AT2G38250 // AT5G42800 // AT4G02520 // AT5G28646
GO:0005622	1	C	intracellular	83	20721	28362	0.69	1	// AT4G23280 // AT5G01380 // AT2G47000 // AT2G38340 // AT1G69920 // AT3G54150 // AT5G24640 // AT1G30420 // AT3G19615 // AT1G59950 // AT3G63380 // AT4G22880 // AT1G17180 // AT3G21500 // AT1G21520 // AT1G43910 // AT2G26560 // AT3G28210 // AT2G16060 // AT1G70440 // AT3G28930 // AT2G27550 // AT2G41380 // AT2G38860 // AT2G29470 // AT3G53160 // AT1G26380 // AT1G74650 // AT4G11170 // AT5G55150 // AT1G17…
GO:0043227	1	C	membrane-bounded organelle	68	18217	28362	0.91	1	// AT4G23280 // AT5G01380 // AT2G47000 // AT2G38340 // AT3G21500 // AT3G54150 // AT5G24640 // AT1G30420 // AT1G59950 // AT3G63380 // AT1G05680 // AT1G69920 // AT1G43910 // AT2G26560 // AT3G28210 // AT1G70440 // AT3G28930 // AT2G27550 // AT2G41380 // AT1G26380 // AT1G74650 // AT4G11170 // AT5G55150 // AT4G37370 // AT1G69520 // AT2G19385 // AT5G15120 // AT1G02930 // AT4G22530 // AT4G16820 // AT3G28…
GO:0044446	1	C	intracellular organelle part	10	4882	28362	1	1	// AT4G35630 // AT4G16260 // AT1G30420 // AT3G54640 // AT1G32350 // AT5G17220 // AT2G38250 // AT5G42800 // AT4G02520 // AT5G28646
GO:0016020	1	C	membrane	34	8532	28362	0.61	1	// AT5G22140 // AT2G47000 // AT1G30420 // AT3G63380 // AT1G16030 // AT1G43910 // AT2G26560 // AT5G64790 // AT4G37030 // AT1G26380 // AT1G80130 // AT5G37600 // AT1G12940 // AT2G16060 // AT4G37370 // AT2G04070 // AT2G18193 // AT1G15520 // AT4G23280 // AT5G25930 // AT4G13420 // AT3G28580 // AT5G22300 // AT2G20870 // AT5G36970 // AT2G26400 // AT5G42800 // AT3G26830 // AT4G16260 // AT4G12735 // AT1G32…
GO:0031090	1	C	organelle membrane	5	1760	28362	0.85	1	// AT5G17220 // AT1G30420 // AT5G42800 // AT4G16260 // AT1G32350
GO:0005634	1	C	nucleus	30	9924	28362	0.99	1	// AT3G54150 // AT2G47000 // AT2G38340 // AT5G24640 // AT1G69920 // AT3G28210 // AT1G70440 // AT2G27550 // AT1G74650 // AT5G55150 // AT2G38250 // AT2G19385 // AT5G15120 // AT5G39890 // AT5G01380 // AT2G02010 // AT3G28930 // AT1G15415 // AT2G26400 // AT5G64810 // AT1G66600 // AT3G26690 // AT2G21640 // AT3G02550 // AT3G60120 // AT4G22530 // AT5G17220 // AT5G28646 // AT1G02920 // AT5G40590
GO:0005739	1	C	mitochondrion	11	3687	28362	0.9	1	// AT2G41380 // AT5G51440 // AT3G26690 // AT2G21640 // AT4G25200 // AT1G32350 // AT4G11170 // AT3G19615 // AT1G69520 // AT4G12735 // AT1G02930
GO:0009507	1	C	chloroplast	11	4148	28362	0.96	1	// AT4G16820 // AT4G23280 // AT4G35630 // AT3G21500 // AT4G02520 // AT5G19470 // AT1G59950 // AT3G54640 // AT4G05390 // AT1G16030 // AT2G26560
GO:0043229	1	C	intracellular organelle	69	18517	28362	0.92	1	// AT4G23280 // AT5G01380 // AT2G47000 // AT2G38340 // AT3G21500 // AT3G54150 // AT5G24640 // AT1G30420 // AT3G19615 // AT1G59950 // AT3G63380 // AT1G05680 // AT1G69920 // AT1G43910 // AT2G26560 // AT3G28210 // AT1G70440 // AT3G28930 // AT2G27550 // AT2G41380 // AT1G26380 // AT1G74650 // AT4G11170 // AT5G55150 // AT4G37370 // AT1G69520 // AT2G19385 // AT5G15120 // AT1G02930 // AT4G22530 // AT4G16…
GO:0009536	1	C	plastid	11	4213	28362	0.97	1	// AT4G16820 // AT4G23280 // AT4G35630 // AT3G21500 // AT4G02520 // AT5G19470 // AT1G59950 // AT3G54640 // AT4G05390 // AT1G16030 // AT2G26560
GO:0043226	1	C	organelle	69	18527	28362	0.92	1	// AT4G23280 // AT5G01380 // AT2G47000 // AT2G38340 // AT3G21500 // AT3G54150 // AT5G24640 // AT1G30420 // AT3G19615 // AT1G59950 // AT3G63380 // AT1G05680 // AT1G69920 // AT1G43910 // AT2G26560 // AT3G28210 // AT1G70440 // AT3G28930 // AT2G27550 // AT2G41380 // AT1G26380 // AT1G74650 // AT4G11170 // AT5G55150 // AT4G37370 // AT1G69520 // AT2G19385 // AT5G15120 // AT1G02930 // AT4G22530 // AT4G16…
GO:0044425	1	C	membrane part	19	5962	28362	0.91	1	// AT5G25930 // AT2G47000 // AT2G18193 // AT4G13420 // AT1G30420 // AT5G36970 // AT3G63380 // AT1G12940 // AT1G15520 // AT1G32350 // AT3G28510 // AT4G37030 // AT3G28580 // AT4G37370 // AT5G42800 // AT1G43910 // AT2G04070 // AT5G64790 // AT3G26830
