# Supplementary material for: Overexpression of Jatropha curcas ERFVII2 Transcription Factor Confers Low Oxygen Tolerance in Transgenic Arabidopsis by Modulating Expression of Metabolic Enzymes and Multiple Stress-Responsive Genes
Source: Plants (Basel). 2020 Aug 20;9(9):1068. doi: 10.3390/plants9091068 (PMC7570394; doi:10.3390/plants9091068)
Supplement: Supplementary file 1 [file plants-09-01068-s001.zip › plants-887819-supplementary-re2/Table S3.xlsx]

## Sheet: Arabidopsis qPCR primers
	NAME	Forward	Reverse
AT4G05320	UBQ10	TTTGTTAAGACTCTCACCGGAAAGACA	GAGGGTGGATTCCTTCTGGATATTGTA
AT5G39890	PCO2	TGATTCTCCCCAGCCGAGTT	GCGGGATCAGAGTATGGAGG
AT2G16060	HBI	TAGGTCTCAAACTCTTCATCAAGATC	TACTGCTGATTCACAACACATG
AT2G26010	PDF1.3	CTTGTTCTCTTTGCTGCTTTTGAAGC	GTAGCTTAACATGGGAAGTAACAG
AT5G44430	PDF1.2	TTGCTGCTTTTGAAGCACC	ATGGGACGTAACAGATACATTTGTG
AT4G33070	PDC1	CTTAGGTGCTTCCAAACGGTG	CTTTCGCAGAAGGCATCATCG
AT4G33070
AT1G32350	alternative oxidase 1D	CCCAAATGGTACGAACGAGC	TTGCATCTTTAGGCAACCGC

## Sheet: Cloning primers
pTNT		Forward	Reverse
JcERFVII-1	MA	AAAACGCGTATGGCTGGCGGTGCTATCATCTCC	AAATCTAGAATAAACACCCCCAACCATGCCAG
	MC	AAAACGCGTATGTGTGGCGGTGCTATCATCTCC	AAATCTAGAATAAACACCCCCAACCATGCCAG
JcERFVII-2	MA	AAAACGCGTATGGCCGGAGGTGCTATTATTTC	AAATCTAGAATAGGGGAGTAGGCCATGATTCTG
	MC	AAAACGCGTATGTGCGGAGGTGCTATTATTTC	AAATCTAGAATAGGGGAGTAGGCCATGATTCTG
JcERFVII-3	MA	AAAACGCGTATGGCTGGCGGTGCTATTATAGC	AAATCTAGAGAGAGCAGAAGACGTTACCGGAG
	MC	AAAACGCGTATGTGTGGCGGTGCTATTATAGC	AAATCTAGAGAGAGCAGAAGACGTTACCGGAG
pCXSN		Forward	Reverse
JcERFVII-1	MA	TGTTCTTTTTGCACTCGAGAATTATGGCTGGCGGTGCTATC	TCTAGAGGTACCACGCGTGAATTATAAACACCCCCAACCATG
	MC	TGTTCTTTTTGCACTCGAGAATTATGTGTGGCGGTGCTATC	TCTAGAGGTACCACGCGTGAATTATAAACACCCCCAACCATG
JcERFVII-2	MA	TGTTCTTTTTGCACTCGAGAATTATGGCCGGAGGTGCTATTATTTC	TCTAGAGGTACCACGCGTGAATTAATAGGGGAGTAGGCCATG
	MC	TGTTCTTTTTGCACTCGAGAATTATGTGCGGAGGTGCTATTATTTC	TCTAGAGGTACCACGCGTGAATTAATAGGGGAGTAGGCCATG
JcERFVII-3	MA	TGTTCTTTTTGCACTCGAGAATTATGGCTGGCGGTGCTATTATAG	TCTAGAGGTACCACGCGTGAATTGAGAGCAGAAGACGTTAC
	MC	TGTTCTTTTTGCACTCGAGAATTATGTGTGGCGGTGCTATTATAG	TCTAGAGGTACCACGCGTGAATTGAGAGCAGAAGACGTTAC
